# Supplementary material for: Recognition of intrinsic values of sentient beings explains the sense of moral duty towards global nature conservation
Source: PLoS One. 2022 Oct 27;17(10):e0276614. doi: 10.1371/journal.pone.0276614 (PMC9612441; doi:10.1371/journal.pone.0276614)
Supplement: S1 Data — (XLSX) [file pone.0276614.s001.xlsx]

## Sheet: Legend
Column name	Comments
ID	Shows ID of participants (including those who terminated when they don't fulfil screening criteria)
Age	Needs to be > 20 years old; Quota reflecting Singaporean demographic (but actual has underrepresentation from >59 years old)
Gender	Quota reflecting Singaporean demographic
Nature_Valueitself	Asking if nature has a value in itself, even without benefitting humans
Nature_Protectnatureitself	Asking if nature needs to be protected regardless of its benefits (or lack of) to humans
Nature_AffinityID	Asking if one has affinity with nature and if it forms part of respondent's identity
Nature_Spirit	Asking if one finds spirituality in nature
Sentient_Valueitself	Asking if sentient organisms has a value in itself, even without benefitting humans
Sentient_Protectnatureitself	Asking if sentient organisms needs to be protected regardless of its benefits (or lack of) to humans
Sentient_AffinityID	Asking if one has affinity with sentient organisms and if it forms part of respondent's identity
Sentient_Spirit	Asking if one finds spirituality in sentient organisms
NonSen_Valueitself	Asking if non-sentient organisms has a value in itself, even without benefitting humans
NonSen_Protectnatureitself	Asking if non-sentient organisms needs to be protected regardless of its benefits (or lack of) to humans
NonSen_AffinityID	Asking if one has affinity with non-sentient organisms and if it forms part of respondent's identity
NonSen_Spirit	Asking if one finds spirituality in non-sentient organisms
StoryText	Story text randomly allocated for respondent to read prior to D5 questions. Text 1 is the one where humans are dependent on ecosystem services, and Text 2 is the one where technology has advanced to the point mankind is no longer dependent on nature for its ecosystem services
Story_MoralX	Whether Last Human's action of destroying the environment was morally unacceptable
HumanRelyNature	The extent to which respondent feels that humans rely fully on nature

## Sheet: Data
ID	Age	Gender	Nature_Valueitself	Nature_Protectnatureitself	Nature_AffinityID	Nature_Spirit	Sentient_Valueitself	Sentient_Protectnatureitself	Sentient_AffinityID	Sentient_Spirit	NonSen_Valueitself	NonSen_Protectnatureitself	NonSen_AffinityID	NonSen_Spirit	StoryText	Story_MoralX	HumanRelyNature
2	26	Female	7	7	6	4	7	7	7	6	7	7	2	3	1	7	5
3	24	Male	6	5	5	4	5	5	4	3	6	6	4	3	1	4	6
4	35	Female	4	4	4	4	4	4	4	4	4	4	4	4	1	4	4
5	40	Male	6	6	7	6	6	5	6	4	7	7	4	6	2	6	5
6	41	Female	5	4	6	5	5	5	6	4	6	5	4	4	2	6	6
7	25	Male	4	5	4	5	5	4	5	4	5	4	6	4	1	5	5
8	59	Male	6	7	6	5	6	6	6	4	6	6	5	4	2	4	6
9	47	Female	5	6	4	3	4	4	3	3	4	4	3	3	1	4	6
10	53	Male	7	7	7	7	7	7	7	6	6	7	6	6	2	7	7
12	40	Female	6	6	5	6	5	4	4	5	4	3	3	4	2	4	5
14	38	Male	2	2	1	1	1	1	1	1	1	1	1	1	2	4	4
15	38	Male	1	2	1	1	1	1	1	1	1	1	1	1	2	4	4
19	39	Male	4	4	4	4	4	4	4	4	4	4	4	4	1	4	4
20	39	Female	5	5	5	5	5	5	5	5	5	5	5	5	1	5	5
24	40	Female	6	7	4	5	6	6	4	1	6	6	4	1	1	6	4
26	35	Male	6	6	6	6	6	6	6	6	7	7	6	7	2	7	7
27	26	Male	7	7	6	6	7	6	6	4	4	6	4	4	2	7	5
28	45	Male	4	4	5	4	4	4	4	4	6	6	6	4	2	4	4
29	36	Male	7	4	5	7	5	5	4	5	6	6	4	5	1	6	6
30	38	Male	7	6	5	6	6	5	6	7	6	7	7	5	2	4	5
31	24	Female	7	7	5	3	6	6	4	4	6	6	4	4	2	7	7
32	47	Female	6	6	6	6	6	6	6	6	7	6	7	7	2	6	6
33	53	Male	6	6	6	5	4	5	4	4	6	6	6	6	2	7	7
34	34	Female	7	7	7	7	7	7	6	4	6	6	6	4	1	7	7
35	33	Female	6	7	6	5	6	6	6	5	6	6	5	4	1	6	6
39	42	Female	4	5	5	5	5	5	5	5	5	5	5	5	2	5	5
40	53	Male	7	7	7	6	7	7	7	6	6	7	6	6	2	7	7
44	56	Male	5	6	5	4	6	6	4	4	5	6	6	4	1	3	5
45	32	Female	6	6	5	5	4	5	5	5	2	5	4	5	1	4	5
46	40	Male	6	6	3	2	4	5	4	3	3	3	4	4	1	6	7
47	37	Male	5	5	5	3	5	5	4	4	5	5	5	4	2	1	7
48	45	Female	6	6	5	6	6	6	6	6	6	6	6	6	2	6	6
51	58	Female	6	6	7	6	5	5	5	5	5	5	5	5	2	6	6
52	39	Male	6	6	5	7	5	6	6	7	7	6	6	5	2	4	6
53	51	Male	6	6	6	6	6	2	6	6	6	6	6	6	1	6	5
55	28	Female	5	5	5	4	5	4	4	4	4	4	4	4	1	5	5
57	40	Female	4	4	5	3	4	5	6	3	5	6	6	5	2	6	5
59	21	Male	7	7	7	6	7	7	7	6	7	7	7	6	2	7	4
61	31	Male	1	1	1	1	1	1	1	1	1	1	1	1	2	5	1
62	37	Female	4	7	4	4	4	6	4	4	4	6	4	4	1	2	7
63	40	Female	6	6	6	7	7	7	6	7	7	7	6	7	1	7	7
64	61	Female	6	6	4	4	6	6	6	2	6	6	4	4	2	6	7
65	54	Male	6	7	6	5	6	6	6	5	6	6	6	5	1	6	6
69	32	Male	7	6	6	7	6	6	7	7	7	6	7	6	2	6	7
70	32	Female	6	6	6	6	5	5	5	5	5	5	5	5	2	5	5
72	60	Male	5	7	6	6	5	6	4	5	4	4	3	4	2	7	7
73	38	Male	2	2	2	2	1	2	2	2	2	3	3	3	1	2	4
74	42	Female	6	6	6	6	6	6	6	6	6	6	6	6	1	4	6
75	44	Female	5	4	4	4	4	4	4	4	4	4	4	4	2	5	5
76	31	Female	7	5	6	6	6	6	6	6	7	6	7	6	2	6	7
77	26	Female	7	7	7	7	7	7	7	7	6	7	6	7	1	7	7
79	33	Male	7	7	4	6	4	5	6	6	4	6	6	5	1	7	7
80	54	Male	5	6	5	6	6	3	4	5	3	5	5	3	2	4	5
81	35	Male	7	7	5	5	7	7	5	5	7	7	5	5	1	7	7
83	33	Male	6	7	6	5	6	6	7	6	6	5	5	5	2	6	6
84	59	Female	6	7	7	6	4	7	5	5	5	7	6	5	1	4	7
85	36	Male	1	7	7	7	1	7	7	7	4	5	6	6	1	2	7
87	52	Female	6	6	5	6	5	4	5	5	4	3	4	4	2	5	4
90	46	Male	6	6	6	6	6	6	4	4	6	6	4	4	2	7	7
91	53	Female	6	6	6	6	5	6	6	5	4	5	4	5	2	5	6
92	23	Male	4	5	6	6	6	5	4	5	6	7	5	5	1	5	6
95	45	Male	7	7	6	6	6	6	6	6	4	4	4	4	2	3	2
96	33	Male	5	4	5	4	4	5	4	5	4	5	4	5	1	4	4
98	22	Male	4	5	4	2	4	4	5	4	4	5	4	4	1	5	4
99	35	Male	2	4	5	5	3	4	5	4	4	5	5	5	2	3	4
101	35	Female	4	4	4	4	4	4	4	4	4	4	4	4	2	4	4
103	59	Male	5	5	5	5	5	5	5	5	5	5	5	5	1	5	5
104	38	Female	2	6	5	6	2	6	5	4	2	4	4	4	1	6	5
107	28	Female	6	6	5	4	6	6	4	4	6	6	4	4	2	6	6
108	47	Female	7	6	6	6	6	6	6	6	6	6	6	6	1	6	6
109	63	Male	4	5	4	4	5	6	5	7	5	5	6	6	1	5	5
111	29	Male	5	7	6	7	5	7	5	4	4	4	3	4	1	2	6
113	43	Male	5	4	4	4	5	4	5	5	5	4	5	5	2	5	4
114	32	Female	5	5	5	5	6	5	5	5	6	6	5	5	2	6	6
115	36	Female	5	6	5	4	6	5	4	5	4	5	6	4	2	5	5
116	61	Female	4	4	4	4	4	4	4	4	4	4	4	4	1	4	2
117	63	Male	5	6	4	4	4	5	4	4	4	4	5	4	1	4	5
119	41	Male	4	4	4	4	4	4	4	4	4	4	4	4	2	4	4
120	21	Male	6	5	5	4	3	4	4	6	5	4	5	6	2	7	5
121	32	Female	6	6	4	4	4	4	4	4	4	4	4	4	1	7	7
122	64	Female	6	6	6	6	5	5	4	3	4	3	3	3	1	5	6
123	23	Female	6	7	5	7	5	7	4	7	4	5	7	5	2	6	4
126	22	Female	4	6	5	3	4	4	3	2	5	4	3	2	1	2	4
127	43	Male	6	6	6	6	6	6	6	6	6	6	6	6	2	6	7
128	48	Female	7	7	7	7	7	7	7	7	7	7	7	7	1	7	7
131	35	Male	5	3	4	5	4	5	5	5	5	5	5	4	1	4	5
132	36	Male	7	6	6	6	6	6	6	6	6	6	6	6	1	6	5
134	25	Male	7	6	4	4	7	7	3	3	5	7	3	3	2	7	7
135	21	Female	4	6	4	4	4	5	4	4	4	4	4	4	2	4	4
136	43	Male	6	6	5	4	6	6	5	5	5	5	5	4	2	7	6
137	29	Male	3	4	6	5	5	3	4	5	5	4	3	4	1	6	5
138	57	Female	5	5	4	3	4	4	3	3	4	5	4	5	2	5	5
140	50	Female	6	6	6	6	6	6	6	6	2	2	2	2	1	6	7
141	65	Male	6	7	7	6	6	6	6	6	7	7	6	6	2	7	7
142	30	Female	6	6	4	5	6	7	5	4	5	5	4	4	2	6	5
143	38	Female	7	6	5	6	6	7	6	6	6	6	5	5	1	4	6
144	47	Male	4	4	3	3	5	3	4	4	4	4	3	4	1	3	5
145	66	Male	7	7	7	7	7	7	7	7	7	7	7	7	1	7	7
146	29	Male	6	6	5	5	6	4	6	6	5	7	7	6	1	5	6
147	53	Male	4	5	4	3	3	4	5	5	3	3	4	4	2	3	4
148	25	Male	4	4	4	4	4	4	4	4	4	4	4	4	1	4	4
149	40	Female	7	6	6	5	5	6	6	6	5	6	6	5	2	5	6
150	21	Male	5	7	4	4	6	7	4	4	5	6	4	4	1	4	5
151	42	Male	5	7	4	4	6	6	4	4	6	6	4	4	1	7	7
153	50	Male	6	6	4	2	6	6	5	2	5	6	4	2	1	7	7
154	23	Male	4	4	4	4	5	4	5	5	4	4	4	4	2	7	4
155	31	Male	5	7	6	5	6	6	6	6	5	5	5	5	2	6	7
160	48	Male	6	6	5	3	6	6	5	3	6	6	4	2	2	7	7
162	31	Female	6	6	2	2	6	6	6	6	6	6	2	4	1	6	7
164	40	Female	6	6	5	5	5	5	6	5	4	5	5	4	1	2	5
165	35	Male	6	6	6	6	6	6	6	5	6	7	6	6	1	6	6
166	47	Male	4	4	4	4	4	4	4	4	4	4	4	4	1	4	4
168	44	Female	5	6	3	4	4	4	3	3	5	5	3	2	2	6	6
169	40	Male	5	5	4	5	4	5	5	4	5	6	5	5	2	5	5
171	43	Female	6	3	5	5	3	6	5	5	2	5	4	6	1	5	5
172	37	Male	7	5	6	6	6	6	7	6	7	6	6	5	1	7	6
173	25	Male	3	1	4	4	5	5	5	5	5	4	3	2	1	6	6
175	48	Male	4	5	5	6	4	5	6	4	4	5	6	4	2	4	6
176	43	Female	6	5	5	7	7	6	6	7	6	5	7	6	1	7	5
177	56	Male	5	7	6	7	7	6	7	6	6	5	6	7	1	5	6
178	23	Male	7	7	7	7	6	7	6	6	6	6	6	5	2	7	6
181	25	Female	6	6	6	7	6	6	6	5	4	5	5	6	1	5	7
183	48	Female	6	6	6	6	6	5	5	4	4	4	3	2	1	7	7
184	39	Female	6	6	6	6	4	4	4	2	6	4	4	2	1	7	7
185	40	Female	6	7	5	5	5	6	4	4	4	5	3	5	2	7	5
186	45	Male	5	5	5	4	3	5	4	4	4	4	4	4	2	6	6
189	56	Female	6	4	4	6	4	4	4	4	4	4	4	4	2	6	6
190	67	Female	6	6	6	6	6	6	5	5	6	6	5	5	2	6	6
191	50	Male	4	4	4	4	4	4	4	4	4	4	4	4	2	4	4
194	40	Female	5	7	5	7	5	7	6	7	6	7	6	7	1	7	1
195	56	Female	6	5	4	5	5	6	4	4	5	5	4	4	2	6	6
196	41	Female	7	6	6	6	6	6	6	6	6	7	6	6	1	6	6
197	23	Male	2	6	5	5	6	6	5	4	6	6	4	4	2	7	6
199	25	Female	6	6	4	4	5	5	2	2	5	3	1	1	2	6	7
200	56	Male	5	6	7	6	6	6	5	5	6	4	5	6	1	6	6
202	57	Male	7	7	6	7	6	6	5	6	6	6	6	6	2	7	7
203	60	Female	7	4	6	5	7	7	7	7	6	4	4	4	2	4	6
204	45	Male	6	6	4	2	6	6	2	2	6	6	2	2	1	7	6
205	41	Male	7	7	6	5	6	6	4	4	7	7	5	5	2	4	7
207	29	Female	5	5	4	4	5	5	4	4	4	4	4	4	1	3	5
208	25	Female	7	6	6	6	6	7	5	5	5	5	6	4	1	5	5
209	63	Female	6	6	3	4	6	6	4	5	6	4	5	3	2	5	6
212	46	Male	6	7	6	6	7	6	7	6	7	7	6	7	1	5	7
213	56	Male	5	7	5	4	5	6	4	4	4	6	4	4	2	5	6
214	65	Male	6	6	4	4	6	6	4	2	6	6	2	2	1	7	6
215	56	Female	5	5	4	4	5	6	6	4	5	5	5	6	2	3	5
216	28	Male	3	4	7	7	7	7	7	7	7	7	7	7	2	6	7
239	62	Female	4	4	4	4	4	4	4	4	4	5	4	4	2	4	3
240	50	Female	6	4	4	4	4	4	4	4	4	4	4	4	2	4	6
241	52	Female	6	7	5	5	7	6	6	6	6	7	6	7	1	6	6
242	40	Female	7	6	7	5	6	6	5	5	6	6	5	4	1	5	6
244	51	Male	5	5	4	4	4	4	3	3	4	4	3	3	1	4	4
245	53	Male	6	4	7	5	5	4	4	5	6	6	5	6	2	5	6
246	54	Female	5	5	5	5	5	5	5	5	4	5	5	4	2	4	5
248	40	Female	7	7	7	7	6	6	7	6	6	6	4	5	1	7	7
249	57	Female	6	6	6	5	6	4	5	4	6	6	4	4	1	6	6
250	61	Female	5	6	6	6	4	6	6	6	4	4	4	4	1	2	5
251	70	Female	6	6	5	5	6	6	5	5	6	6	4	4	1	4	7
253	51	Female	6	6	7	6	6	6	6	6	6	6	6	6	1	7	7
254	51	Female	5	5	3	3	5	4	3	3	4	4	3	3	2	6	5
255	50	Female	2	5	6	3	4	4	2	5	3	5	6	3	1	3	5
257	51	Male	7	7	7	6	6	7	5	6	5	7	6	7	2	7	6
261	50	Female	5	6	5	5	5	5	4	5	5	6	6	5	1	5	6
264	25	Female	7	7	7	6	6	7	6	6	6	6	7	6	2	4	7
265	63	Male	4	4	4	4	4	4	4	4	4	4	4	4	2	4	4
266	22	Male	3	7	6	4	6	6	5	4	5	4	6	4	2	6	7
267	67	Male	6	6	6	2	6	6	4	2	5	5	4	2	2	7	6
270	33	Male	4	7	6	4	6	6	4	6	6	4	6	6	2	7	7
271	50	Female	7	6	7	6	5	7	7	6	6	7	7	6	1	6	7
273	50	Female	5	7	7	3	7	7	6	7	7	7	6	7	2	7	6
274	63	Male	5	4	4	4	4	4	4	4	4	4	4	4	1	4	4
276	25	Male	6	7	5	4	5	6	4	3	2	4	2	1	2	7	7
277	26	Female	7	7	7	7	7	7	7	7	4	4	4	4	2	7	7
278	51	Male	6	7	7	6	6	6	6	6	6	6	5	6	2	6	7
279	28	Female	6	5	5	6	6	6	6	6	6	6	6	6	2	6	6
281	26	Female	5	5	7	6	7	5	6	5	7	7	7	5	2	6	7
283	59	Female	2	6	6	6	6	6	4	4	2	6	4	4	2	7	6
284	53	Female	7	7	7	7	7	7	7	7	7	7	7	7	2	7	7
286	26	Female	6	7	6	6	5	5	4	4	4	4	4	4	1	4	6
290	25	Female	6	6	5	5	5	5	4	3	5	5	4	3	2	4	6
292	55	Male	7	7	7	5	7	7	7	5	7	7	7	7	2	7	7
293	35	Male	7	7	7	7	4	4	4	4	4	4	4	4	1	7	7
294	33	Male	6	6	6	6	6	6	5	4	5	5	4	3	2	7	6
296	55	Female	6	7	5	4	6	6	6	4	6	7	4	4	1	4	6
297	46	Male	6	7	6	6	6	7	6	6	6	7	6	5	2	2	6
298	37	Female	7	6	6	6	4	5	5	4	5	6	5	6	2	6	6
299	50	Male	7	7	7	7	7	7	7	5	7	5	7	5	2	7	7
300	35	Male	7	7	6	6	6	7	6	6	6	7	6	7	2	6	6
301	35	Female	4	6	7	3	6	7	5	4	4	7	4	5	1	7	6
302	45	Male	7	5	6	7	7	6	7	5	6	7	6	7	1	5	5
304	44	Male	6	6	7	6	6	7	6	7	6	6	7	4	1	6	6
306	47	Male	7	6	6	6	6	5	7	4	6	5	7	5	1	6	6
307	37	Male	6	5	6	6	6	6	7	6	6	6	6	6	1	2	5
308	26	Female	6	6	4	4	4	4	5	4	6	4	5	4	1	4	4
309	40	Male	6	7	5	6	4	6	4	5	3	4	3	4	1	4	7
311	58	Male	7	4	4	4	6	5	5	4	6	5	4	5	2	6	6
312	25	Male	5	4	4	4	4	4	4	5	5	4	6	6	2	5	4
313	54	Male	6	6	6	6	6	7	6	6	5	6	6	6	2	7	6
314	28	Male	6	5	6	7	7	6	6	6	7	7	6	7	1	7	6
316	35	Female	6	5	7	5	6	6	7	7	7	6	6	7	2	7	7
317	41	Male	7	7	6	7	7	6	7	7	7	6	7	6	2	7	6
319	45	Female	4	6	5	4	5	3	7	5	5	5	3	7	2	4	5
321	38	Female	5	7	7	4	7	6	7	6	7	7	7	6	2	7	7
322	44	Male	5	5	6	5	5	6	5	5	5	5	3	2	2	5	6
323	37	Female	7	7	7	7	7	7	7	7	7	7	6	7	2	7	7
324	66	Male	7	7	6	6	6	6	6	5	7	6	6	5	1	7	7
328	47	Male	5	4	5	4	5	5	5	5	4	4	4	4	1	4	5
329	30	Male	6	7	7	5	7	7	7	6	7	4	5	5	1	7	7
330	40	Male	7	7	6	6	5	6	6	5	5	4	5	5	1	7	5
331	34	Male	7	7	6	3	5	6	4	4	6	6	4	4	2	7	7
332	33	Male	5	5	5	5	5	5	5	5	5	5	5	6	1	6	5
333	28	Male	6	7	7	7	6	6	6	7	7	5	7	6	1	6	6
336	55	Female	6	6	6	6	6	6	6	6	6	6	6	6	2	6	7
340	37	Male	4	5	5	5	4	5	5	4	4	5	4	4	1	4	4
341	51	Female	5	4	3	4	6	7	6	6	5	4	7	6	2	4	6
342	43	Male	6	5	6	6	6	5	6	5	6	6	6	5	1	6	6
343	23	Female	4	7	3	3	6	7	2	4	7	7	3	3	1	6	4
344	27	Female	6	6	6	6	6	6	6	6	6	6	6	6	2	6	6
345	29	Male	7	6	6	6	6	6	6	6	6	4	4	4	2	7	6
346	57	Male	4	4	5	5	5	4	5	5	5	4	4	4	1	5	6
347	26	Female	7	6	7	7	6	6	7	7	6	6	7	7	1	7	4
348	30	Female	5	7	5	2	6	5	6	5	6	6	7	6	2	6	6
349	52	Male	7	6	6	7	6	6	7	7	6	7	7	6	2	6	6
350	43	Male	7	6	7	6	7	6	7	6	6	6	7	6	2	6	6
352	56	Female	4	6	5	6	3	6	4	5	3	6	6	6	1	6	7
357	35	Female	6	5	6	6	6	5	6	4	5	5	5	5	2	6	5
359	34	Male	4	4	4	4	4	4	4	4	4	4	4	4	1	4	4
360	61	Female	6	6	4	4	4	4	4	4	4	4	4	4	2	4	5
362	27	Female	6	7	2	3	3	5	3	5	2	3	5	5	1	5	3
363	31	Male	6	6	6	6	6	6	4	4	6	6	6	6	1	6	6
364	52	Female	6	6	4	6	6	5	4	4	6	4	2	2	2	5	6
365	53	Female	5	6	5	4	5	5	4	5	6	5	3	4	2	4	6
366	47	Male	6	4	5	5	4	6	4	5	5	5	5	5	2	5	5
368	27	Male	3	2	6	5	5	6	4	4	4	4	4	4	2	5	5
369	32	Male	7	7	5	7	7	6	6	4	6	7	6	4	2	7	7
371	30	Male	7	7	5	7	7	6	7	6	7	6	6	7	1	7	7
372	38	Male	6	6	5	4	4	4	4	4	5	4	4	3	2	4	2
373	28	Male	5	6	6	6	6	6	6	5	6	6	6	6	1	6	6
374	56	Male	6	7	6	7	6	6	7	6	5	5	7	7	1	6	7
375	24	Male	4	7	6	5	7	7	5	7	4	5	7	7	1	7	6
377	58	Male	6	6	5	3	6	5	4	2	2	5	2	2	1	7	7
379	37	Female	6	7	6	7	4	5	5	5	6	6	4	4	2	6	6
382	34	Female	6	6	6	5	7	6	6	6	6	7	7	6	1	5	7
383	26	Female	7	7	6	6	6	6	6	6	6	6	6	6	2	7	6
384	56	Male	6	4	4	2	4	4	1	1	4	4	1	1	1	4	4
385	25	Female	6	6	4	2	5	5	4	4	6	6	4	4	1	7	7
386	26	Female	6	5	6	6	6	6	6	6	6	6	6	6	2	6	5
387	62	Male	6	5	5	4	5	5	5	4	5	4	4	4	2	6	6
388	39	Female	6	6	4	4	4	4	4	4	4	4	4	4	2	1	6
390	60	Female	6	6	6	6	6	6	6	6	6	6	5	4	1	2	6
391	29	Male	6	6	6	6	6	6	6	6	5	5	5	5	2	7	6
392	52	Male	6	6	6	6	6	6	6	5	5	5	4	5	1	4	6
393	40	Male	7	7	7	7	6	7	6	5	7	7	7	6	1	6	6
394	25	Female	4	4	4	4	4	4	4	4	4	4	4	4	2	4	4
396	40	Female	5	6	6	4	5	5	5	5	5	6	5	5	1	5	6
397	42	Female	5	6	6	5	6	5	5	5	6	5	5	5	2	5	6
398	58	Male	2	6	6	4	5	4	4	4	5	5	4	4	1	6	7
399	53	Female	6	6	5	5	5	5	4	4	4	5	4	4	2	7	6
400	28	Female	2	6	5	6	4	7	4	5	4	4	5	5	1	4	5
401	51	Female	6	6	6	4	4	4	4	4	4	4	4	4	1	4	4
402	55	Male	3	3	2	1	4	2	6	3	3	3	3	3	2	4	5
403	50	Male	6	6	4	4	6	6	4	4	4	4	4	4	2	7	7
404	42	Male	4	4	4	4	5	5	3	2	4	4	2	3	1	3	4
405	31	Male	6	7	7	6	6	5	6	5	5	6	5	6	1	6	7
406	24	Female	7	6	4	2	6	6	4	3	4	4	4	4	2	7	5
408	25	Female	3	4	5	5	4	4	5	5	7	4	5	5	2	3	6
409	36	Female	5	6	5	6	6	5	4	5	6	5	4	5	1	6	6
410	26	Male	5	5	5	5	5	5	5	5	4	4	4	4	1	7	7
411	40	Male	7	5	5	6	5	6	7	4	6	5	6	7	1	6	5
412	59	Female	6	6	6	7	6	6	6	6	6	7	6	6	2	6	6
414	35	Male	7	6	7	6	6	6	7	6	6	6	7	6	2	6	6
416	29	Female	7	4	4	4	6	6	4	4	6	6	4	4	1	6	6
417	46	Female	6	7	4	4	6	6	4	1	4	6	1	1	2	7	7
418	26	Male	6	6	4	4	5	5	4	5	5	4	5	4	2	5	5
419	39	Male	4	4	4	4	4	4	4	4	4	4	4	4	2	4	4
420	37	Female	4	7	6	4	4	6	6	4	4	4	5	4	1	7	6
421	80	Male	7	6	6	7	7	6	7	7	7	7	7	7	1	7	6
422	28	Male	6	6	6	5	6	5	6	6	6	5	6	6	2	6	7
423	33	Female	6	6	4	5	5	6	5	4	4	7	5	5	1	4	7
425	30	Female	5	5	4	6	4	4	5	6	5	5	4	6	1	5	5
426	41	Male	6	7	5	7	6	7	6	5	5	7	6	7	1	6	7
427	74	Male	4	6	6	6	5	5	5	5	5	4	4	4	2	6	5
428	42	Male	4	6	6	6	5	6	6	5	5	6	5	4	1	6	7
429	28	Female	6	7	6	6	6	7	6	6	6	7	6	6	1	7	7
430	22	Male	6	5	6	6	6	6	6	5	4	5	4	4	2	6	6
436	31	Female	5	5	4	5	4	4	4	6	6	3	4	4	1	4	5
437	33	Male	7	7	6	6	5	6	4	4	4	4	3	4	1	6	6
438	30	Female	6	6	6	6	6	6	6	5	5	5	5	5	1	5	6
439	49	Female	6	7	4	5	4	4	4	4	4	5	4	4	2	1	7
440	25	Female	5	4	5	5	4	5	5	4	5	5	4	5	2	5	5
441	34	Female	7	7	7	7	7	7	7	7	7	7	7	7	1	7	5
442	50	Male	5	6	6	3	6	5	4	4	5	5	4	4	2	4	6
444	27	Female	6	6	4	4	5	4	4	4	5	4	4	4	1	5	6
446	50	Male	5	6	5	5	4	4	4	2	4	4	3	2	1	7	5
447	28	Female	5	5	7	6	7	6	7	7	7	5	5	4	1	5	6
450	59	Female	7	7	5	6	6	6	6	6	7	5	6	7	1	5	6
451	53	Female	6	6	6	6	6	6	6	4	6	6	6	4	2	6	6
452	25	Female	6	6	4	2	6	6	4	4	4	4	4	4	1	4	6
453	36	Male	7	7	7	7	7	7	7	7	7	7	7	7	2	7	7
455	37	Male	4	5	4	5	4	5	5	4	4	4	2	3	1	3	5
457	57	Female	7	7	7	7	6	6	4	2	7	7	6	5	1	6	6
462	33	Female	7	7	7	4	6	7	6	1	6	6	2	1	2	7	7
463	26	Male	4	4	4	4	4	4	4	4	4	4	4	4	1	7	7
470	67	Male	7	7	7	7	7	7	7	7	7	7	6	6	2	7	7
471	35	Female	5	5	4	4	4	6	4	4	4	5	4	4	1	4	6
473	28	Female	6	6	7	6	6	7	6	5	6	6	7	7	2	7	7
475	48	Male	5	6	6	5	6	6	4	4	6	6	4	5	1	7	7
477	28	Female	4	4	4	4	4	4	4	4	5	4	4	4	1	5	5
478	55	Male	4	4	5	5	5	5	4	5	5	4	4	5	1	5	6
479	21	Female	5	6	6	6	6	7	6	6	6	7	7	6	1	6	6
480	30	Female	5	5	6	6	6	5	6	6	6	6	6	6	2	6	6
481	27	Female	4	4	4	4	4	5	5	4	4	4	4	3	1	5	6
484	24	Male	7	7	7	7	7	7	7	7	7	7	7	7	2	7	7
485	45	Male	6	6	6	5	2	6	6	6	2	6	6	4	2	7	7
486	29	Female	6	5	5	5	6	6	5	6	5	6	6	5	2	6	5
487	26	Male	4	6	4	3	4	6	2	2	4	6	2	2	1	6	5
488	71	Male	7	7	5	4	6	6	6	4	6	6	6	4	2	6	7
489	47	Male	7	7	7	4	7	7	7	4	7	7	7	4	2	7	7
490	39	Female	7	7	7	7	7	7	7	7	7	7	7	7	2	7	7
491	35	Male	6	7	7	7	5	7	7	7	6	7	6	6	1	6	7
494	56	Female	6	6	5	5	6	5	4	4	5	4	4	4	2	6	6
495	45	Male	5	6	6	7	5	5	4	6	5	6	6	6	1	5	6
496	71	Female	5	5	2	2	2	5	4	4	4	5	2	2	1	4	5
497	28	Female	4	6	5	5	6	5	5	5	4	5	5	5	1	6	5
499	23	Male	6	6	6	6	6	6	6	6	7	6	6	6	2	7	7
500	51	Male	6	6	6	6	6	6	6	6	6	6	6	6	2	7	6
501	23	Female	7	7	7	7	7	7	7	7	7	7	7	7	2	7	7
502	50	Female	4	5	4	4	6	4	4	3	5	5	5	4	1	1	5
504	35	Female	6	7	6	4	7	6	6	4	4	6	4	4	2	5	7
505	26	Male	6	6	4	4	4	4	3	3	4	4	2	2	2	6	6
506	61	Male	5	6	6	3	4	5	6	5	6	6	6	5	1	5	6
508	54	Female	7	6	6	6	7	6	6	4	7	6	7	6	2	7	7
509	25	Female	6	6	4	4	5	5	4	4	5	5	4	4	1	4	5
510	56	Male	6	7	6	6	5	6	6	6	6	6	5	4	1	5	7
514	29	Female	7	6	4	4	6	6	4	4	6	4	3	4	2	7	6
516	61	Male	6	7	7	7	7	6	7	7	5	6	6	6	1	5	7
517	40	Male	6	6	6	6	6	6	6	4	6	6	5	4	1	3	7
518	25	Female	5	5	5	5	5	5	5	5	5	5	5	5	1	6	5
519	26	Male	4	4	4	4	4	4	4	4	4	4	4	4	2	7	7
520	60	Male	7	7	6	6	6	6	6	5	6	6	5	5	2	7	7
521	61	Female	5	5	5	4	5	5	4	4	5	5	5	4	1	6	5
522	26	Male	5	5	2	1	5	5	2	1	5	4	2	1	1	6	5
524	29	Male	7	7	7	7	7	6	7	7	7	7	6	7	1	4	7
527	66	Male	7	7	7	7	7	7	7	7	7	7	7	7	1	7	7
528	23	Female	6	6	6	4	6	6	4	4	6	5	2	4	2	6	6
530	52	Female	5	5	5	3	5	5	5	3	5	4	4	3	1	6	6
532	27	Male	7	6	5	6	7	6	5	5	7	6	5	5	1	7	6
535	23	Female	3	3	2	2	3	1	6	5	3	7	6	2	2	3	3
538	63	Male	6	5	5	4	5	4	4	4	5	4	4	4	2	5	6
539	24	Female	7	7	6	6	7	7	5	4	2	2	2	2	1	7	7
540	53	Male	5	6	4	4	4	4	4	4	4	4	4	4	1	5	5
541	22	Male	7	7	7	6	6	7	7	6	6	7	6	6	1	5	6
542	30	Male	4	4	4	4	4	4	4	4	4	4	4	4	1	4	4
544	42	Female	4	5	4	3	4	5	4	4	6	6	4	4	2	7	7
545	40	Female	6	5	6	6	6	5	6	5	5	6	6	7	2	5	5
546	50	Female	6	6	5	4	6	7	5	5	6	5	4	4	2	4	7
547	67	Female	6	7	6	6	6	6	6	6	6	6	6	6	1	4	6
548	30	Male	5	4	3	7	2	5	4	6	5	4	6	7	2	2	3
549	32	Female	7	7	6	4	5	6	4	4	6	6	4	4	1	7	6
550	44	Female	7	7	6	7	7	7	7	7	7	7	7	7	2	6	7
551	34	Male	7	7	5	5	7	7	4	4	6	6	5	5	1	7	7
552	53	Male	6	7	6	6	6	7	5	6	5	6	5	6	1	7	7
553	62	Male	5	5	4	4	4	4	4	4	4	5	4	4	2	2	6
554	26	Female	5	5	2	2	4	5	5	5	6	6	6	2	2	2	5
557	29	Female	5	6	5	7	7	4	6	5	7	4	6	5	1	6	6
558	31	Male	5	4	3	4	4	3	3	5	4	5	3	4	1	5	5
559	57	Male	6	6	4	5	6	6	4	4	5	5	4	4	1	6	7
560	52	Male	6	6	6	6	6	6	7	7	7	7	6	6	2	5	6
561	31	Female	7	7	6	4	5	6	3	3	4	5	4	4	1	6	7
562	60	Male	6	6	5	4	4	4	4	4	4	4	4	4	2	4	6
563	43	Male	6	7	5	5	6	7	6	5	6	7	6	5	2	7	6
564	26	Male	6	6	6	4	3	4	4	3	4	4	3	3	2	2	6
566	28	Female	4	4	5	4	4	4	4	4	4	4	4	4	1	4	4
567	44	Female	6	6	5	6	6	6	6	6	6	7	7	5	2	7	7
568	21	Male	6	7	4	3	5	5	3	3	5	5	3	3	2	6	5
569	53	Female	6	6	4	4	4	4	4	3	4	4	4	2	1	6	4
570	62	Male	6	6	5	5	5	5	5	5	5	5	5	5	2	5	6
571	41	Female	7	6	7	6	5	5	6	7	4	6	6	7	1	5	7
572	40	Female	7	7	7	7	6	6	7	6	7	7	6	6	1	7	7
574	26	Male	5	4	4	4	3	4	4	4	4	4	4	4	1	7	6
575	35	Female	4	4	4	4	4	4	4	4	4	4	4	4	2	4	5
576	36	Male	4	4	5	5	3	4	4	4	4	4	5	5	2	4	5
577	68	Male	5	5	5	5	5	5	5	5	4	4	4	4	1	4	5
579	64	Male	5	5	4	4	4	4	4	4	4	4	4	3	2	5	5
580	27	Female	4	5	4	4	3	5	4	4	4	3	2	6	1	5	4
581	37	Female	6	6	5	4	6	7	4	3	5	6	4	3	1	7	7
582	54	Female	6	7	4	5	6	7	4	5	6	7	5	5	1	7	6
584	53	Male	7	6	7	6	6	7	5	5	6	6	5	5	2	7	6
585	61	Male	6	6	6	5	5	5	5	6	5	5	5	5	1	5	6
586	61	Male	6	6	5	4	6	6	4	4	6	6	4	4	2	4	6
587	52	Male	7	6	5	6	4	4	4	4	4	4	4	4	1	1	7
591	44	Male	7	7	7	7	7	7	7	7	7	7	7	7	1	4	6
593	40	Male	4	5	4	5	4	5	5	4	5	4	5	4	2	5	4
594	57	Female	6	4	6	6	6	5	6	6	6	6	6	6	1	6	6
595	30	Female	5	5	6	4	5	5	5	3	5	6	5	4	1	4	4
596	56	Male	4	6	4	4	4	6	4	3	5	4	2	2	2	3	6
598	40	Male	6	7	7	7	6	7	5	5	4	5	4	4	2	2	7
599	55	Female	7	7	7	4	7	7	7	4	7	7	7	4	1	7	7
601	25	Female	4	5	5	4	5	5	4	4	5	4	4	4	2	5	6
602	56	Male	6	6	6	6	6	6	6	6	5	6	6	5	1	6	6
604	52	Male	5	5	2	1	5	5	2	1	6	6	2	1	2	7	6
605	44	Female	6	6	6	5	5	4	4	4	4	4	4	4	1	6	2
607	30	Female	5	6	3	4	5	6	4	6	6	6	4	5	1	6	6
609	25	Female	4	4	5	5	6	5	5	6	5	6	6	5	2	5	5
610	57	Female	6	6	4	5	5	6	5	4	6	6	4	4	2	7	6
611	57	Female	6	6	6	6	6	6	6	6	6	6	6	6	2	7	7
613	24	Female	4	4	4	4	4	4	4	4	4	4	4	4	2	6	6
614	29	Male	3	5	4	4	3	5	4	3	4	3	4	5	1	3	4
616	44	Male	6	6	6	4	6	6	4	4	6	6	4	4	2	7	6
617	23	Male	7	7	7	7	7	7	7	7	7	7	7	7	1	7	7
618	29	Female	6	7	6	7	7	7	7	6	6	6	6	7	2	6	7
619	71	Male	5	7	5	5	5	5	4	4	5	6	4	4	2	7	6
622	40	Male	4	3	3	4	3	3	5	3	3	3	3	4	2	3	4
623	34	Female	3	5	5	5	6	5	5	5	5	5	5	5	1	6	6
624	26	Female	7	7	4	3	4	4	4	4	4	4	4	4	2	2	7
626	36	Male	7	7	7	7	6	6	6	6	3	3	4	4	2	7	4
627	29	Male	4	5	5	4	5	4	4	5	4	4	3	5	1	4	5
628	23	Male	6	5	4	5	5	6	6	5	5	6	5	6	2	5	5
632	56	Female	6	6	6	4	6	6	4	4	4	4	4	4	1	6	6
634	35	Female	7	7	7	7	7	7	7	7	7	7	7	7	1	7	7
635	65	Male	6	6	6	6	6	6	6	6	6	5	5	5	1	6	7
637	58	Male	6	7	6	6	6	6	6	6	4	4	4	4	1	2	7
639	24	Male	5	2	1	5	4	5	6	6	2	6	5	6	2	3	6
641	29	Male	6	7	6	7	6	5	6	6	6	5	6	6	2	6	5
643	27	Female	7	6	6	4	6	6	6	5	6	6	6	6	1	5	5
644	63	Male	6	6	6	6	6	6	6	6	6	6	6	6	1	6	6
645	59	Male	6	6	6	6	7	7	6	5	6	6	6	4	2	1	7
648	29	Male	4	4	4	4	4	4	4	4	4	4	4	4	2	4	4
650	25	Female	5	5	4	6	7	5	5	4	5	5	6	5	2	7	6
652	25	Male	4	4	5	6	7	5	5	5	7	6	7	6	2	7	6
653	30	Male	6	7	6	6	7	7	6	6	7	7	7	6	2	7	7
654	21	Female	4	5	4	5	4	4	4	4	4	4	4	4	1	5	3
656	53	Female	4	4	2	7	4	3	3	5	3	4	4	3	2	4	7
657	51	Female	7	7	7	5	4	4	4	4	6	6	5	4	1	7	7
659	33	Female	5	5	5	5	4	5	4	4	4	5	5	4	1	5	5
660	57	Male	3	2	3	3	2	2	3	3	2	2	2	3	1	1	1
662	27	Male	6	7	2	2	6	6	4	4	6	6	4	4	1	7	4
663	67	Male	6	7	5	5	4	4	4	4	4	4	4	4	2	6	6
664	29	Female	7	7	7	6	7	7	2	4	7	7	4	2	1	7	7
666	35	Female	7	6	6	4	6	7	6	6	6	7	6	7	1	6	6
667	29	Female	6	7	6	6	4	6	4	4	4	5	4	4	1	7	7
668	68	Male	6	6	6	6	6	6	6	6	6	6	6	6	2	7	7
669	60	Female	4	6	4	4	4	4	4	4	4	4	4	4	2	4	6
671	62	Male	7	7	6	6	6	6	6	6	6	6	6	6	1	7	7
673	73	Male	6	7	6	6	5	6	6	6	5	6	7	6	1	5	5
675	53	Male	4	4	4	7	4	4	4	4	7	7	7	7	2	7	4
677	63	Male	7	7	7	7	7	7	7	7	7	7	7	7	2	7	7
678	40	Female	6	7	6	7	6	7	6	5	6	7	6	7	2	6	7
679	21	Male	7	7	6	7	7	7	6	7	7	7	6	7	2	7	7
681	31	Male	7	6	6	6	7	6	7	7	6	6	6	5	1	4	7
683	65	Male	4	4	4	4	4	4	4	4	4	4	4	4	1	2	5
684	34	Male	4	4	4	4	4	4	4	4	4	4	4	4	1	4	4
686	68	Male	5	6	6	4	4	4	4	4	4	4	4	4	1	4	7
689	30	Female	6	6	6	6	6	6	6	6	6	6	6	6	1	6	6
691	47	Male	7	7	7	7	7	7	7	7	7	7	7	7	1	7	7
692	72	Male	4	6	3	4	5	3	5	4	5	6	5	4	2	5	5
693	44	Male	7	7	5	5	7	7	5	4	5	7	5	5	1	7	7
696	21	Female	5	4	4	5	5	5	4	4	4	4	4	3	1	5	6
697	51	Female	7	7	7	7	7	7	7	7	4	7	7	7	2	7	6
700	33	Female	7	7	7	7	7	7	7	7	7	7	7	7	1	6	7
701	47	Male	6	6	6	6	6	6	7	6	7	6	6	6	1	6	6
703	53	Male	6	6	6	6	6	6	6	6	6	6	6	6	1	6	6
707	26	Female	7	7	6	4	6	6	4	4	6	6	1	1	1	7	6
708	22	Female	6	6	4	3	6	6	6	3	6	6	4	3	1	7	5
710	62	Female	6	7	6	6	6	6	6	6	6	6	6	6	2	7	7
711	44	Male	4	6	4	6	3	4	3	4	3	2	3	3	2	2	4
712	33	Female	4	5	5	5	5	5	5	5	5	5	5	5	1	5	5
713	27	Female	5	5	5	5	5	5	5	5	5	5	5	5	2	5	6
714	25	Female	6	6	4	6	6	6	4	4	4	4	2	2	1	7	5
715	59	Male	7	7	6	6	2	7	6	6	2	7	6	6	2	7	7
716	34	Female	5	3	3	6	7	7	5	5	7	7	7	7	1	6	4
718	23	Female	7	7	7	6	7	7	4	4	7	7	5	4	1	7	6
723	62	Female	3	4	4	4	4	4	4	4	4	4	4	4	1	6	7
724	50	Female	7	7	6	7	6	6	5	5	5	5	4	4	2	7	7
726	37	Male	7	7	7	7	7	7	7	7	6	6	7	7	2	6	7
730	28	Female	4	7	6	5	5	7	5	4	5	7	6	5	2	3	6
731	50	Female	7	6	1	4	6	6	1	1	6	6	1	1	1	7	7
732	66	Female	6	6	6	5	6	6	5	4	6	4	4	4	2	6	7
733	23	Female	6	7	7	6	6	7	6	7	7	6	7	6	2	6	7
734	40	Male	6	6	6	6	6	6	6	6	6	6	6	6	2	6	6
737	50	Female	5	6	4	3	4	6	4	4	5	6	4	4	1	6	6
738	40	Female	7	6	6	7	6	6	6	6	6	7	6	7	1	6	7
739	35	Female	5	5	6	6	5	6	6	6	5	5	6	5	2	6	6
740	62	Female	7	7	7	7	7	7	7	7	7	7	4	4	2	6	7
743	54	Male	5	6	6	6	6	6	6	7	5	6	3	4	1	5	6
744	29	Female	6	6	5	6	6	6	6	4	6	6	4	5	2	7	7
745	39	Male	7	7	7	7	7	7	7	7	7	7	7	7	2	7	7
747	56	Female	6	6	5	6	5	5	5	5	6	6	6	6	1	4	6
748	53	Male	7	7	6	6	7	7	6	6	7	7	6	6	2	7	6
750	23	Female	5	4	4	5	5	5	4	4	4	5	5	4	1	7	5
751	26	Female	6	4	6	3	4	5	5	5	5	5	5	4	2	5	4
753	73	Male	7	7	4	4	4	4	4	4	7	7	6	4	1	6	7
755	41	Male	7	6	3	4	4	4	4	4	5	4	4	3	1	7	5
756	60	Male	6	6	6	6	5	6	6	6	5	6	5	5	2	4	6
757	51	Male	5	6	6	5	6	5	6	5	5	6	4	5	1	7	6
760	30	Female	4	4	4	4	4	4	4	4	4	4	4	4	2	3	7
761	27	Female	4	4	4	4	4	4	4	4	4	4	4	4	1	4	4
762	56	Male	7	7	4	5	4	5	4	4	7	7	4	6	1	7	7
763	51	Male	6	6	6	4	6	7	2	2	6	7	2	2	2	7	4
764	50	Female	4	7	7	6	6	7	7	6	7	7	6	6	2	7	6
765	54	Female	4	5	5	4	5	5	5	4	4	4	4	1	1	7	7
768	39	Female	6	5	5	5	5	4	5	6	6	5	5	5	2	5	5
769	58	Male	7	7	5	5	5	5	4	4	4	4	4	4	2	7	6
771	29	Male	4	4	4	4	5	3	5	5	5	3	4	7	2	3	3
774	44	Male	6	7	6	6	5	6	6	6	4	5	5	5	2	6	7
775	25	Female	5	5	6	6	6	5	5	6	6	5	5	5	1	6	6
778	65	Female	4	5	4	4	4	4	4	4	4	4	4	4	2	5	6
779	63	Female	7	6	5	5	7	7	5	5	7	7	6	5	2	7	6
780	36	Male	3	4	3	3	4	3	4	4	6	4	5	5	1	5	6
781	72	Male	5	7	7	6	7	7	7	5	6	6	4	4	2	7	7
783	59	Male	7	4	5	6	5	3	3	6	6	5	6	6	1	6	6
784	60	Male	6	6	6	6	4	6	6	4	4	6	6	6	2	6	6
785	63	Male	5	5	4	4	4	4	4	4	4	4	4	4	1	4	4
788	60	Male	7	7	6	6	6	6	6	6	6	6	6	6	2	7	7
791	30	Female	4	6	6	5	4	6	4	4	4	5	4	4	2	1	6
792	40	Female	7	6	7	6	6	7	6	5	6	7	6	6	2	6	7
793	42	Male	4	4	4	4	4	5	5	5	4	4	4	4	2	6	7
795	37	Male	7	7	7	4	7	7	4	4	7	7	4	4	1	7	7
796	23	Female	4	5	4	4	2	2	2	2	2	2	2	2	2	6	5
797	38	Male	7	7	7	7	7	7	7	6	7	6	6	6	2	7	7
798	22	Male	6	7	6	6	6	6	6	6	4	5	6	6	2	6	6
799	26	Male	7	6	5	4	6	4	5	4	5	3	4	4	2	7	7
802	27	Female	7	6	6	6	5	5	4	4	5	4	4	4	1	7	6
803	64	Male	6	6	1	7	4	4	1	1	4	4	1	1	1	1	6
804	29	Male	5	4	5	5	6	5	4	5	6	5	4	5	1	6	5
805	58	Male	7	7	6	5	6	6	7	5	7	6	4	4	2	7	7
806	36	Male	7	5	7	5	6	7	4	4	7	7	5	4	1	6	6
808	41	Female	4	4	4	4	4	4	4	4	4	4	4	4	2	4	4
809	56	Male	6	4	6	6	5	4	6	6	7	5	6	5	2	6	6
813	22	Female	4	4	4	3	4	4	4	3	4	4	4	3	2	6	5
814	56	Female	6	6	1	3	5	5	2	1	5	5	2	1	1	7	6
815	80	Male	6	4	5	4	3	4	4	4	5	5	5	4	1	1	6
816	24	Male	6	7	4	5	7	7	4	5	7	7	7	4	1	7	5
817	22	Female	5	5	4	3	4	4	4	4	4	4	3	3	1	4	4
818	52	Female	6	6	4	5	5	6	4	4	5	5	4	4	2	6	6
819	50	Female	6	6	5	5	5	5	4	4	5	4	4	3	2	7	6
820	45	Male	7	5	3	5	6	5	6	5	6	7	6	6	2	6	6
821	35	Male	6	6	4	4	6	6	6	5	4	5	5	5	1	7	4
823	40	Male	7	5	5	7	6	7	7	6	7	7	6	7	2	4	5
826	52	Female	5	4	5	6	6	6	5	5	4	4	4	2	1	4	6
827	73	Male	6	7	6	5	6	6	4	4	6	6	5	4	1	1	7
829	56	Female	5	6	5	3	4	4	4	3	4	4	4	3	2	4	5
830	33	Male	7	4	7	5	5	4	6	7	6	3	4	5	1	7	7
831	54	Male	6	6	6	6	4	4	4	4	4	4	4	4	1	4	6
832	51	Female	5	5	4	5	4	4	4	4	4	4	4	4	1	7	7
833	35	Male	4	5	5	5	4	4	4	4	4	5	6	5	1	7	6
834	42	Male	6	5	3	2	4	6	6	6	5	5	4	3	1	4	7
836	56	Female	4	4	4	4	5	4	4	4	4	4	4	4	2	4	6
837	33	Male	6	6	7	6	7	7	6	6	7	6	6	5	1	7	6
838	29	Female	5	4	5	6	6	5	5	6	6	5	6	6	2	6	5
840	60	Female	7	7	6	7	4	6	6	6	5	7	6	7	2	6	6
841	48	Female	7	6	6	7	7	6	7	7	7	7	6	6	2	7	7
843	31	Male	7	7	7	5	6	6	6	6	7	7	7	7	2	7	7
845	40	Female	7	7	7	6	6	6	6	5	5	6	6	6	1	7	7
846	30	Male	7	7	6	5	7	6	6	7	7	7	6	5	1	7	6
847	24	Female	6	6	5	4	6	6	4	3	6	6	4	3	1	6	6
848	53	Female	4	4	4	4	4	4	4	4	4	4	4	4	1	7	7
851	73	Male	5	5	5	6	6	6	4	5	6	5	6	5	2	6	5
852	48	Female	4	4	4	4	4	4	4	4	4	4	4	4	2	6	4
853	36	Male	3	5	4	5	5	5	4	5	4	5	5	4	2	7	6
854	51	Female	5	5	6	6	6	4	6	6	6	7	5	5	2	6	6
857	31	Male	3	6	7	7	5	4	4	4	4	4	4	4	2	5	7
858	24	Female	7	7	7	7	7	7	7	7	7	7	7	7	1	1	7
860	45	Female	7	7	6	1	5	6	4	2	5	4	4	1	1	1	7
861	68	Female	7	7	6	7	7	7	7	7	7	7	6	6	1	7	7
862	45	Female	6	6	6	6	6	6	6	6	6	6	6	5	1	6	6
863	25	Male	7	4	6	6	5	5	5	5	5	5	4	5	1	5	6
864	26	Female	6	6	6	5	6	6	6	5	5	5	4	3	2	5	5
865	32	Male	7	7	7	7	7	7	7	7	7	7	7	7	1	7	7
867	35	Male	7	7	7	7	7	7	7	7	7	7	7	7	1	7	7
871	60	Male	7	7	4	4	7	7	7	4	7	7	4	4	2	7	7
872	53	Female	6	7	6	5	6	7	6	5	5	6	6	4	1	6	5
873	27	Female	4	4	4	4	4	4	4	4	4	4	4	4	1	4	4
874	34	Female	5	6	5	5	6	6	6	6	6	6	6	5	1	6	6
875	24	Female	5	6	4	4	4	4	4	4	4	4	4	4	1	4	4
876	21	Female	5	4	3	2	4	4	4	5	3	5	3	5	2	4	3
878	29	Male	4	6	4	5	6	6	5	5	4	4	4	4	2	6	5
879	50	Female	6	6	7	6	6	6	7	5	6	7	6	4	2	6	6
883	45	Male	4	4	4	4	4	4	4	4	4	4	4	4	2	4	4
884	24	Male	6	7	6	5	5	5	6	5	5	6	5	5	2	5	6
885	53	Male	5	6	6	4	7	6	5	4	7	5	4	4	2	7	7
886	50	Female	5	5	4	4	5	4	4	4	5	5	4	4	2	3	4
887	60	Male	6	7	6	5	6	6	6	6	6	5	6	4	1	7	6
888	65	Female	6	7	7	7	6	6	6	6	6	6	5	5	1	6	7
891	45	Male	6	7	5	4	5	6	4	4	5	4	4	3	2	6	6
892	56	Male	7	7	7	7	7	7	7	7	3	7	7	7	2	4	6
895	67	Female	4	4	4	4	4	4	4	4	4	4	4	4	1	4	6
896	34	Male	6	5	4	3	7	6	6	5	7	6	5	4	1	7	6
897	41	Female	4	6	6	4	6	6	4	6	6	6	4	6	2	6	6
898	60	Male	6	7	6	5	6	7	6	4	6	7	6	4	1	6	6
899	29	Female	6	6	5	3	5	4	3	5	5	4	4	4	2	5	7
902	60	Female	6	6	5	5	4	5	4	4	4	4	4	4	2	6	6
905	53	Female	6	6	4	5	6	6	4	4	6	6	4	4	2	7	7
908	28	Male	6	6	7	6	6	6	5	5	6	6	6	6	1	7	6
911	68	Male	7	6	4	6	6	6	4	5	6	6	4	5	2	4	7
912	57	Female	7	7	6	4	4	5	4	4	4	5	4	4	1	6	7
913	34	Female	3	7	2	6	3	2	2	3	4	2	3	2	2	1	5
914	57	Male	4	4	4	4	4	4	4	4	4	4	4	4	2	4	4
916	67	Female	4	4	5	5	4	4	5	5	4	4	4	4	1	6	6
917	59	Male	6	7	6	6	6	6	6	6	4	5	5	5	2	3	7
919	61	Male	4	4	4	3	4	4	4	3	4	4	4	3	2	4	4
920	69	Female	6	6	6	6	6	6	6	6	6	6	6	6	2	6	5
922	59	Male	5	7	7	4	4	4	4	4	4	4	4	4	1	7	7
923	62	Male	7	7	7	7	4	5	5	5	5	5	6	5	2	1	7
926	73	Male	7	6	5	4	6	4	5	7	4	5	5	7	2	6	4
928	22	Male	6	5	3	5	6	6	2	2	5	3	2	2	1	7	6
930	32	Female	5	5	4	3	6	5	6	6	6	7	7	6	1	6	6
931	55	Male	4	4	4	4	4	4	1	1	4	4	1	1	1	1	4
932	29	Male	5	5	5	4	4	4	4	4	4	4	4	4	1	4	4
933	26	Male	5	5	3	3	4	4	3	3	4	4	2	2	1	4	5
934	31	Male	5	4	3	2	6	5	6	4	6	5	4	6	2	6	6
936	21	Female	7	6	6	4	4	5	4	4	5	4	3	4	2	5	5
937	64	Male	6	6	6	5	6	6	6	6	6	6	6	6	2	6	6
939	73	Male	6	7	6	5	6	6	5	5	6	6	5	4	1	6	6
940	48	Female	7	6	6	4	6	6	6	6	6	6	6	4	1	6	7
942	57	Male	6	5	6	2	2	1	1	2	1	1	2	2	2	3	3
943	34	Female	7	7	7	4	5	5	6	6	5	5	5	4	1	5	4
944	63	Male	2	7	7	7	3	7	7	5	5	6	6	5	2	5	7
946	57	Female	7	7	7	7	6	7	7	7	1	1	1	1	2	7	7
947	30	Female	5	5	5	5	5	5	5	5	4	4	4	4	1	4	7
948	29	Male	6	6	6	5	6	7	6	7	6	5	6	7	1	7	5
949	51	Male	7	7	6	4	7	7	6	4	7	7	6	4	1	7	7
950	27	Female	7	7	5	6	7	7	7	5	7	7	5	5	2	6	6
951	75	Male	3	2	2	1	2	2	1	1	2	1	2	1	2	3	4
952	77	Male	6	6	6	6	6	7	6	4	6	7	5	5	2	7	7
954	22	Male	7	7	7	6	7	7	6	7	7	7	7	7	2	7	7
955	35	Male	7	2	4	5	7	4	5	6	5	7	3	5	1	5	6
957	34	Female	7	7	6	6	4	4	4	4	4	4	4	4	2	4	6
958	26	Male	4	3	4	5	4	3	4	5	5	4	3	4	2	3	4
960	52	Female	7	7	7	7	7	7	7	4	5	4	4	4	2	7	2
968	53	Female	7	7	7	7	7	7	7	7	7	7	7	7	1	7	7
971	44	Male	7	6	4	4	6	7	5	4	7	7	4	4	1	7	7
972	64	Male	1	1	1	1	1	1	1	1	1	1	1	1	1	1	1
976	55	Male	4	7	7	7	7	7	6	6	6	6	6	6	2	7	7
978	22	Female	4	4	4	4	4	4	4	4	4	4	4	4	1	4	4
979	57	Female	6	6	6	6	6	6	6	6	5	5	5	2	1	6	5
982	43	Male	4	6	6	4	4	5	5	4	4	4	4	4	2	6	7
983	47	Male	7	7	7	7	4	7	6	4	7	7	5	4	2	7	7
984	26	Female	7	7	6	7	7	7	6	5	7	7	5	5	1	7	2
986	25	Female	4	4	4	4	4	4	4	4	4	4	4	4	2	4	4
987	38	Male	7	7	6	2	5	6	1	1	7	7	7	1	2	7	7
990	34	Female	6	6	5	6	5	6	6	5	5	6	6	6	2	5	6
992	26	Male	6	6	6	6	6	6	6	6	6	5	6	6	1	6	6
995	29	Female	5	5	6	6	6	6	6	6	4	4	4	4	1	4	4
996	40	Female	7	6	7	7	7	7	6	6	6	7	7	7	1	7	7
997	55	Female	6	6	5	4	4	5	4	1	4	4	4	1	1	4	5
998	60	Male	5	5	4	4	4	4	4	4	4	4	4	4	1	6	5
999	64	Male	5	4	3	3	4	4	4	3	4	4	3	3	2	4	5
1000	41	Female	7	7	3	4	4	6	5	1	4	6	4	2	2	4	5
1001	52	Male	5	4	3	2	4	2	2	1	2	2	1	1	2	6	4
1003	68	Female	4	4	4	4	4	4	4	4	4	4	4	4	2	4	4
1005	25	Male	6	6	7	6	6	3	4	3	6	5	6	6	1	6	6
1007	31	Male	4	5	5	5	4	5	5	6	5	6	5	4	2	4	5
1009	45	Male	3	5	4	6	3	3	4	2	4	4	3	3	1	3	5
1010	23	Male	4	5	7	6	7	4	4	5	6	4	5	6	2	7	5
1011	55	Male	4	6	6	6	6	6	6	6	6	6	6	6	2	6	6
1012	51	Male	6	6	4	4	4	4	4	4	4	4	4	4	1	6	6
1013	29	Female	4	4	3	4	4	5	4	5	5	5	4	4	1	5	5
1014	40	Male	4	6	6	6	5	6	6	6	5	6	6	6	2	5	5
1015	24	Female	4	4	4	4	4	4	4	4	4	4	4	4	2	4	5
1018	53	Male	7	6	6	6	7	6	4	4	7	6	4	4	1	7	7
1020	50	Female	4	6	3	3	4	6	6	5	5	5	5	4	2	6	5
1021	24	Female	6	6	6	5	5	5	5	4	5	5	5	5	1	6	5
1022	56	Female	7	7	7	7	7	7	7	7	7	7	7	7	2	7	7
1023	27	Female	5	6	4	5	6	5	5	4	6	6	5	5	1	6	5
1024	23	Female	5	5	4	4	5	4	4	4	6	6	4	4	1	5	5
1025	37	Male	7	6	6	6	6	6	5	5	5	6	5	5	2	4	6
1027	45	Male	5	4	4	4	6	6	5	4	5	5	3	5	2	4	5
1028	55	Male	5	7	6	7	4	6	6	7	6	6	6	6	1	6	6
1029	50	Male	6	6	4	5	5	6	5	5	6	5	5	4	2	5	6
1030	58	Male	5	5	5	4	4	4	4	4	4	4	4	4	2	4	6
1031	70	Male	6	6	6	4	6	6	6	6	6	6	6	6	2	6	6
1032	55	Female	4	2	4	4	3	3	1	4	4	3	4	3	2	4	4
1034	22	Male	6	5	4	5	6	6	4	5	6	6	4	5	2	7	6
1035	45	Male	5	7	7	5	6	7	6	7	7	6	6	7	2	7	6
1036	57	Male	6	6	6	6	4	4	5	5	4	5	5	5	2	6	6
1039	22	Male	5	6	4	7	6	6	4	5	6	6	7	4	2	5	5
1041	50	Female	2	6	4	4	4	7	7	4	2	6	6	4	2	6	5
1042	60	Female	7	7	5	6	7	7	5	5	7	7	5	5	2	7	7
1043	24	Female	4	4	4	4	4	4	4	4	4	4	4	4	2	5	6
1045	27	Female	4	4	4	3	4	4	4	3	4	4	4	3	1	4	4
1046	21	Male	5	4	4	5	4	4	5	4	5	4	4	4	2	5	4
1051	27	Male	4	7	5	5	4	4	4	4	5	6	5	5	2	7	7
1053	51	Male	4	4	4	4	3	4	4	3	5	3	3	4	2	5	4
1054	36	Female	5	5	5	6	6	6	6	6	6	6	6	6	1	4	5
1056	29	Male	1	1	1	1	1	1	1	1	1	1	1	1	1	1	1
1057	68	Male	3	5	4	5	4	5	5	4	2	4	5	4	2	4	6
1058	54	Female	5	4	4	6	4	4	4	4	4	4	4	4	2	4	5
1059	33	Male	7	7	7	7	7	7	7	7	7	7	7	7	1	7	7
1063	50	Male	5	4	5	5	3	4	4	4	4	4	4	4	2	5	4
1064	23	Female	7	6	6	5	6	5	4	4	5	4	4	4	1	6	5
1065	50	Male	5	5	6	5	5	6	5	6	5	6	5	6	2	6	6
1066	28	Female	4	4	4	4	4	4	4	4	3	4	4	4	2	4	4
1069	34	Male	5	4	5	5	5	5	4	5	5	5	5	5	2	5	5
1070	50	Female	5	6	6	5	5	5	6	5	5	6	6	6	1	4	5
1071	39	Male	6	6	6	6	6	6	6	6	6	6	6	6	1	6	7
1072	52	Female	7	7	6	6	4	7	7	6	4	6	6	6	2	4	7
1073	50	Male	3	2	2	4	4	2	5	3	5	5	5	2	2	4	4
1078	50	Male	6	6	6	6	6	6	6	6	6	6	6	6	1	2	6
1079	56	Female	6	6	6	6	5	5	4	4	4	4	3	4	1	6	6
1080	40	Male	7	7	5	4	4	6	7	6	5	7	6	4	2	6	5
1083	25	Female	6	7	6	6	6	6	6	7	6	5	6	3	1	7	5
1084	51	Male	4	5	4	3	4	3	4	5	5	4	3	4	1	3	4
1085	26	Male	6	6	4	4	6	6	4	4	6	6	4	4	2	7	3
1086	70	Male	2	6	4	6	6	6	5	6	5	5	4	3	1	4	6
1087	24	Female	2	2	1	6	5	4	3	4	4	4	3	4	1	2	5
1088	41	Female	5	5	5	5	5	5	4	4	5	5	4	4	2	4	5
1089	37	Female	6	6	6	6	6	6	6	6	6	6	6	6	2	6	6
1090	25	Male	5	6	5	7	5	5	6	5	6	6	6	6	2	6	5
1091	52	Female	7	7	4	5	7	6	3	3	4	4	2	1	1	6	6
1092	56	Male	5	4	4	4	4	4	4	4	4	4	4	4	1	7	6
1094	26	Male	4	4	4	4	4	4	4	4	4	4	4	4	1	4	4
1096	51	Male	6	6	6	6	6	6	6	6	6	6	6	6	2	6	6
1097	65	Male	4	4	4	4	4	4	4	4	4	4	4	4	2	4	3
1099	50	Male	6	6	5	4	4	4	5	4	4	4	4	4	2	5	6
1102	38	Female	7	6	6	7	6	7	7	6	6	6	7	6	1	6	6
1103	67	Male	6	6	6	6	6	6	6	6	5	5	4	4	2	6	7
1105	45	Male	6	7	6	6	6	6	6	6	6	6	6	6	1	6	6
1106	39	Female	5	7	5	5	6	7	6	6	6	7	5	5	1	7	6
1107	41	Male	6	5	3	4	5	3	5	4	5	7	5	4	1	5	5
1108	25	Male	6	3	4	4	4	4	4	4	4	4	4	4	1	4	6
1109	27	Female	4	4	4	4	4	4	4	4	4	4	4	4	1	7	5
1110	39	Female	5	5	6	6	5	5	3	5	6	7	6	6	1	4	5
1112	26	Male	4	4	4	4	4	4	4	4	4	4	4	4	1	4	4
1113	32	Female	5	7	7	6	6	7	7	7	5	6	6	7	2	1	6
1115	60	Male	5	6	6	7	5	6	5	4	3	4	4	3	2	6	7
1116	70	Female	1	1	1	1	1	1	1	1	1	1	1	1	1	4	4
1117	56	Female	4	4	4	3	4	4	4	3	4	4	4	3	2	4	4
1118	25	Male	5	5	4	4	5	4	3	4	5	3	3	3	2	5	5
1120	26	Male	5	5	5	1	5	5	1	1	5	5	1	1	1	6	6
1121	30	Male	6	2	6	6	6	6	6	6	4	6	6	5	1	6	6
1122	40	Male	6	6	4	6	6	5	4	6	5	6	5	3	2	5	5
1123	26	Female	6	4	5	6	5	6	5	6	6	6	6	4	1	5	6
1124	26	Female	5	6	6	6	6	5	6	5	5	5	5	7	1	7	5
1125	60	Male	6	6	6	6	4	4	4	4	4	4	4	4	1	5	6
1126	40	Male	3	4	5	3	4	5	7	3	3	6	7	3	2	6	5
1127	55	Male	6	6	4	5	6	6	4	4	6	6	4	4	2	6	6
1128	40	Male	4	5	6	5	5	5	6	5	6	5	5	6	2	5	5
1130	50	Male	6	7	6	6	5	5	4	4	5	4	4	4	1	6	7
1131	39	Male	7	7	6	6	7	7	6	5	5	6	4	4	1	7	7
1132	25	Female	6	7	5	6	7	7	6	7	4	4	2	2	1	1	7
1133	28	Female	5	6	4	5	6	6	5	6	4	4	3	4	1	1	6
1134	45	Female	6	6	6	6	6	6	6	6	5	6	6	6	1	4	6
1136	53	Male	4	4	4	4	4	4	4	4	4	4	4	4	1	4	4
1137	54	Male	5	6	4	4	4	4	2	2	4	4	4	2	1	7	7
1139	39	Male	6	5	4	5	5	4	4	5	5	4	4	5	1	6	5
1140	43	Male	6	6	6	6	6	6	6	6	6	6	6	6	2	6	6
1141	55	Male	6	5	6	7	7	6	5	6	7	6	5	6	2	7	6
1142	36	Male	4	4	4	4	4	4	4	4	4	4	4	4	2	4	4
1145	25	Female	4	5	3	4	4	4	3	3	4	5	3	3	2	2	5
1146	78	Male	6	6	6	6	5	6	6	6	6	5	6	5	1	6	6
1147	51	Female	5	6	6	6	6	6	6	6	5	6	6	6	1	7	6
1148	51	Female	5	5	4	5	4	4	4	4	5	4	4	4	2	4	3
1149	30	Male	7	7	7	7	5	7	7	7	5	7	7	5	2	7	6
1159	61	Female	5	5	4	3	4	4	2	2	4	4	2	2	2	4	5
1161	42	Female	7	6	6	6	4	5	5	5	6	5	5	5	2	2	6
1162	35	Female	5	4	5	5	5	4	6	4	6	6	6	4	2	6	5
1163	25	Male	5	2	5	3	3	5	4	6	7	6	4	6	1	6	5
1164	35	Female	4	2	5	5	5	4	4	4	4	2	5	6	1	6	4
1165	27	Male	4	4	4	4	4	4	4	2	4	4	4	4	1	4	4
1166	28	Female	4	4	4	4	4	4	4	2	4	4	4	4	1	4	4
1167	32	Male	6	6	7	6	7	6	7	6	7	6	6	7	1	7	7
1168	28	Female	6	7	6	6	6	5	5	6	6	6	5	5	1	5	6
1169	75	Male	5	5	5	5	5	5	5	5	5	5	5	5	2	7	7
1171	32	Male	7	6	4	3	7	7	5	4	7	7	6	4	2	5	7
1172	21	Female	4	5	4	2	4	4	4	4	4	4	4	4	1	4	6
1173	35	Male	7	7	7	7	7	7	7	5	6	6	7	7	2	6	7
1174	33	Female	7	7	7	7	6	6	6	6	5	5	5	5	2	5	6
1177	22	Male	5	4	5	4	5	5	5	5	5	4	5	4	2	5	6
1178	38	Male	6	6	6	6	6	6	6	6	6	6	6	6	1	6	4
1179	26	Female	4	3	5	6	6	6	5	4	5	6	6	5	2	6	6
1183	30	Male	5	5	5	5	5	5	5	5	5	6	6	6	2	6	6
1184	22	Female	4	4	4	4	4	4	4	4	4	4	4	4	2	4	4
1187	31	Male	6	7	7	6	7	6	7	6	7	7	7	7	1	6	7
1189	62	Female	7	7	4	4	6	6	4	4	7	7	4	4	1	7	7
1190	22	Male	6	7	7	6	5	5	5	5	5	6	6	4	2	6	7
1192	28	Female	6	6	4	4	6	6	3	2	6	6	2	2	2	7	6
1193	41	Male	6	6	6	4	4	4	4	4	4	4	4	4	1	4	3
1194	29	Male	5	5	4	3	5	5	5	3	4	4	4	4	2	4	5
1196	21	Female	1	4	1	1	4	4	1	1	4	4	1	1	1	7	2
1198	29	Female	6	6	6	4	6	4	4	4	5	5	4	3	2	4	6
1202	30	Female	4	4	4	4	4	4	4	4	4	4	4	4	2	4	4
1203	27	Female	7	6	3	2	4	5	2	1	4	5	1	1	1	5	5
1204	50	Female	6	6	4	7	6	7	7	7	6	7	6	7	1	7	6
1205	45	Male	7	6	7	7	7	7	7	7	6	7	6	7	1	7	7
1208	31	Male	6	6	6	6	6	6	6	6	6	6	6	6	1	6	6
1211	27	Male	4	6	6	4	7	6	5	6	7	6	7	5	2	6	6
1213	46	Male	6	4	6	7	6	6	7	7	6	6	6	6	1	6	7
1214	56	Female	5	6	7	6	7	7	7	7	7	7	7	7	2	6	7
1215	35	Male	7	6	6	7	6	7	6	6	6	6	7	6	1	6	4
1216	39	Female	7	7	6	6	6	6	4	4	7	7	4	4	1	7	7
1217	40	Female	7	7	6	5	4	7	7	4	5	6	4	3	2	5	5
1218	27	Female	6	6	5	4	4	4	4	4	3	2	2	2	1	2	6
1219	24	Male	5	4	4	5	5	6	6	6	4	3	2	2	2	4	4
1220	25	Male	2	2	3	7	2	4	3	5	4	6	3	5	2	4	7
1222	26	Male	7	7	5	1	7	7	1	1	7	7	5	5	2	7	6
1224	40	Male	6	5	6	6	3	6	5	4	7	6	5	4	2	7	1
1227	21	Male	6	6	5	5	6	7	4	4	4	5	4	3	2	4	4
1228	40	Male	7	4	7	7	6	7	6	5	6	6	6	3	1	6	7
1229	40	Male	3	6	3	5	6	6	5	5	5	1	6	6	2	4	5
1232	66	Female	6	6	6	5	6	6	6	6	6	6	6	6	1	4	6
1237	40	Male	7	7	7	7	7	7	7	7	7	7	7	7	1	7	7
1238	33	Male	7	7	7	1	3	5	3	1	7	7	7	7	1	7	7
1239	40	Male	1	4	3	4	4	5	7	5	4	7	6	5	1	6	6
1246	27	Female	7	7	7	6	5	7	5	6	5	6	7	4	1	5	5
1247	27	Male	7	5	6	6	6	5	5	6	5	6	6	5	2	4	7
1248	30	Male	6	6	7	6	6	6	6	7	6	6	6	7	1	6	6
1249	55	Female	6	6	4	5	4	6	4	4	4	6	4	4	1	4	6
1250	21	Female	5	6	5	6	6	6	5	4	5	4	3	3	2	6	6
1252	26	Male	7	7	5	4	4	5	5	4	5	5	4	4	2	6	6
1253	44	Female	4	6	4	6	6	6	4	4	6	6	4	4	1	1	7
1254	23	Female	6	5	4	6	5	6	5	7	5	6	6	5	2	6	6
1255	51	Male	7	6	6	6	6	6	6	6	6	6	6	6	2	4	7
1256	34	Male	4	4	4	5	5	5	4	4	4	5	5	4	2	4	7
1259	57	Female	4	3	4	4	5	5	4	4	4	4	4	4	2	4	5
1260	27	Female	6	7	6	6	6	6	5	6	6	6	5	5	2	7	7
1262	53	Male	7	6	4	2	6	6	5	2	3	5	1	2	2	7	7
1265	31	Male	6	6	6	6	6	6	6	6	6	7	6	6	1	6	7
1266	23	Female	5	5	4	4	5	5	5	4	5	5	4	4	1	6	6
1267	51	Male	7	7	6	6	4	6	4	5	5	5	5	5	1	4	6
1268	62	Male	6	7	7	7	6	6	6	5	4	4	4	4	2	1	7
1269	30	Female	4	5	6	5	6	5	3	4	5	5	4	5	1	5	5
1271	22	Female	6	6	3	4	5	6	3	3	5	5	3	3	1	4	5
1273	51	Male	4	4	4	4	4	4	4	4	4	4	4	4	2	5	5
1277	52	Male	4	4	4	2	4	4	4	2	4	4	4	2	1	4	3
1278	26	Female	5	6	4	4	6	6	4	4	6	5	4	4	1	7	5
1279	60	Male	6	6	6	6	6	6	6	6	6	6	6	6	2	6	6
1281	39	Female	4	4	4	4	4	4	4	4	4	4	4	4	2	4	4
1282	51	Male	6	6	6	6	6	6	6	6	6	6	6	6	2	6	6
1283	28	Female	7	7	4	4	6	7	4	2	7	7	3	2	1	7	6
1288	39	Male	7	7	7	7	7	7	7	7	7	7	7	7	2	6	6
1290	34	Male	4	4	4	6	6	5	4	5	6	6	5	3	2	2	3
1292	50	Male	4	4	4	4	4	4	4	4	4	5	4	4	1	4	5
1296	50	Male	6	7	6	6	7	7	6	6	6	6	6	6	1	7	7
1297	66	Male	5	6	4	5	5	5	4	5	4	5	4	4	1	7	7
1298	33	Female	6	6	6	6	5	6	6	6	6	6	6	6	1	4	7
1300	58	Male	6	5	4	3	3	3	2	2	3	3	2	3	2	6	6
1301	31	Female	6	6	6	6	6	6	6	6	6	6	6	6	2	6	6
1303	27	Male	6	6	5	4	5	4	4	4	4	5	4	4	1	4	4
1305	54	Female	7	6	6	6	6	4	5	6	6	6	6	5	2	7	7
1306	57	Female	6	6	6	6	6	6	5	5	5	5	5	5	2	6	6
1308	47	Male	5	4	4	4	4	4	4	4	4	4	4	4	2	6	6
1309	31	Female	6	7	5	6	6	6	6	6	6	6	5	6	2	6	6
1310	32	Female	7	7	6	6	5	6	6	7	5	7	7	4	2	5	5
1312	52	Female	4	3	2	3	3	3	2	3	3	3	2	2	1	3	3
1313	40	Male	5	5	5	5	6	5	5	5	4	5	4	4	2	6	6
1314	44	Male	6	6	6	5	6	6	6	5	5	6	4	4	1	6	5
1315	36	Male	4	4	4	4	4	4	4	4	4	4	4	4	1	4	4
1317	42	Male	7	7	6	7	6	6	4	4	6	6	5	5	2	7	7
1318	42	Female	7	6	7	7	4	6	6	6	5	5	4	4	1	2	7
1323	39	Male	4	2	2	1	4	2	2	1	4	2	2	1	1	2	2
1324	39	Female	5	7	6	6	7	7	6	5	7	7	6	6	2	7	7
1325	45	Male	5	6	4	4	4	6	4	4	4	6	4	4	1	6	6
1326	36	Female	5	5	4	6	4	5	5	5	4	4	4	4	2	4	6
1327	43	Female	6	6	5	4	5	5	4	4	6	6	4	4	1	6	6
1328	72	Male	4	6	5	4	2	3	4	4	3	2	2	4	1	5	6
1329	60	Female	6	6	6	5	6	6	5	5	6	6	5	5	1	5	6
1331	58	Male	4	4	5	5	5	5	4	4	6	6	4	5	2	6	6
1333	38	Male	5	4	4	6	5	6	7	4	6	6	6	5	2	7	5
1335	58	Male	6	6	4	6	6	6	6	4	6	6	4	5	1	6	7
1336	50	Female	6	6	4	5	6	6	4	4	6	6	4	4	1	6	6
1337	46	Female	7	7	7	6	6	6	6	4	7	7	6	6	1	3	6
1340	53	Male	5	5	4	4	4	5	6	5	5	5	6	5	1	5	4
1341	32	Male	3	3	4	6	5	6	6	6	5	5	5	4	2	6	5
1342	46	Female	7	7	7	6	7	7	7	7	7	7	7	5	1	6	7
1343	30	Male	5	5	5	4	6	5	5	6	6	5	4	4	1	4	6
1345	53	Male	6	6	4	4	5	5	4	4	4	4	4	4	1	6	6
1347	28	Male	4	4	4	4	4	4	4	4	4	4	4	4	2	4	4
1350	32	Female	4	4	4	4	4	4	4	4	4	4	4	4	2	4	4
1352	45	Male	6	6	6	6	6	6	6	6	6	6	6	6	1	7	7
1353	40	Female	7	7	7	7	7	6	5	3	5	4	1	1	1	6	7
1354	48	Male	6	5	4	4	6	5	4	4	4	4	4	4	2	5	6
1356	49	Female	4	4	4	4	4	4	4	4	4	4	4	4	2	4	4
1357	49	Male	3	4	4	5	5	5	4	5	3	5	5	4	1	5	5
1359	49	Male	7	5	4	6	4	5	5	4	4	4	4	4	2	5	5
1360	40	Female	6	6	5	4	4	4	4	4	4	4	4	4	2	3	7
1363	56	Male	7	7	7	7	7	7	6	5	6	6	5	5	1	7	6
1364	37	Male	7	7	6	7	7	5	5	4	3	2	2	2	2	7	7
1366	54	Female	4	4	5	6	4	4	4	4	2	2	2	2	1	6	6
1368	50	Male	7	7	4	4	6	6	4	4	6	6	4	4	2	7	7
1370	32	Male	6	6	6	6	6	6	6	6	5	5	5	5	2	5	6
1371	42	Female	7	7	7	7	7	7	7	7	7	7	7	7	1	7	7
1372	50	Male	7	7	6	5	6	6	6	4	5	3	3	3	2	6	6
1374	23	Male	6	6	6	6	7	6	6	6	7	4	5	4	1	4	7
1377	35	Male	4	4	4	4	4	4	4	4	4	4	4	4	1	4	4
1378	61	Female	6	6	6	6	6	6	6	6	6	6	6	6	2	6	6
1381	33	Female	4	5	5	5	6	5	5	5	4	5	5	5	1	5	5
1383	46	Female	5	5	5	5	6	6	6	6	6	6	7	6	2	5	6
1385	32	Male	5	6	5	4	5	6	4	3	5	6	3	2	1	6	6
1392	26	Female	6	6	4	5	6	6	4	5	6	6	4	4	1	6	7
1393	27	Male	5	5	5	5	5	6	5	5	5	5	5	5	1	5	5
1396	26	Female	7	7	4	4	7	7	4	3	7	7	4	3	1	7	6
1398	33	Female	6	5	6	7	7	6	5	6	5	6	7	5	2	7	7
1400	50	Female	4	4	4	4	4	4	4	4	4	4	4	4	1	4	4
1401	74	Male	6	6	6	6	6	6	6	6	6	6	6	6	1	6	6
1402	43	Female	7	4	4	4	4	4	4	4	4	4	4	4	1	1	7
1406	65	Female	5	5	4	2	5	5	4	2	6	6	2	1	1	4	7
1407	32	Male	5	7	5	5	7	5	6	6	7	5	4	3	2	7	5
1408	59	Male	6	7	6	6	6	6	6	5	6	6	6	6	2	7	6
1409	31	Female	4	4	4	4	4	4	4	4	4	4	4	4	1	2	4
1411	27	Male	5	5	5	5	5	4	5	5	4	4	5	5	2	4	4
1413	32	Female	5	5	5	6	5	5	5	6	5	4	5	3	1	4	5
1416	48	Female	6	6	6	6	6	6	6	6	6	6	6	6	2	6	6
1418	40	Male	7	7	7	7	7	7	7	7	7	7	7	7	2	7	7
1426	40	Female	7	6	7	7	6	6	6	6	6	6	6	6	1	4	6
1427	57	Female	7	7	6	7	6	6	5	6	6	6	5	6	2	7	7
1428	32	Female	4	4	1	1	4	4	1	1	4	4	1	1	1	4	4
1429	35	Male	5	6	6	4	6	4	4	4	4	4	4	4	2	4	4
1432	44	Female	6	7	6	6	5	6	6	6	2	2	2	2	2	1	5
1433	52	Male	4	5	3	4	5	4	4	4	4	5	4	3	2	1	6
1434	34	Female	2	7	7	4	4	4	4	4	5	5	4	4	1	5	7
1435	33	Male	3	3	4	4	3	4	6	4	6	5	6	7	2	7	3
1436	42	Female	6	7	6	7	6	6	5	2	7	7	7	4	2	7	7
1437	35	Male	6	6	6	6	6	6	6	6	6	6	6	6	2	6	6
1438	54	Male	7	7	7	7	7	7	7	7	7	7	7	7	2	7	7
1439	58	Female	2	3	4	5	1	2	3	4	1	2	3	3	1	1	1
1440	35	Male	5	5	5	2	6	6	6	2	5	5	5	3	1	6	5
1441	47	Female	7	7	4	4	7	7	3	4	7	6	4	5	1	7	7
1443	62	Female	7	7	7	7	6	6	6	6	6	6	6	6	1	2	6
1444	30	Male	5	5	6	5	6	5	6	5	6	6	5	6	2	7	6
1446	48	Male	4	4	4	4	3	3	4	4	4	4	4	4	2	4	4
1453	56	Male	5	5	5	7	5	5	5	7	5	5	5	7	1	4	7
1456	43	Female	4	4	4	4	4	4	4	4	4	4	4	4	2	4	4
1457	28	Female	6	6	6	7	6	6	6	4	5	6	4	4	2	6	6
1458	26	Female	4	4	4	4	4	4	4	4	4	4	4	4	2	4	4
1459	54	Female	6	6	4	4	6	6	4	3	6	6	3	3	1	6	7
1460	42	Male	5	5	4	4	4	4	4	4	5	4	4	5	2	5	5
1461	33	Female	7	7	6	2	7	7	4	2	5	2	4	2	2	6	6
1462	49	Female	5	5	5	4	6	5	5	5	6	5	5	5	1	5	5
1464	31	Male	4	5	6	7	5	5	6	7	6	6	7	5	2	5	6
1467	50	Female	6	6	5	6	3	5	4	4	4	5	3	3	1	6	6
1470	40	Female	5	5	4	4	5	5	4	4	5	5	4	4	2	5	5
1472	35	Male	6	7	7	7	7	4	3	5	7	7	7	7	1	7	7
1474	50	Male	4	4	5	5	5	4	5	5	5	4	5	5	2	5	7
1480	32	Male	6	7	7	6	7	7	7	7	6	7	7	7	1	7	6
1482	35	Male	5	6	5	5	6	6	5	4	5	5	6	6	1	4	6
1483	24	Male	5	5	6	5	5	5	6	5	4	4	4	4	2	5	5
1485	33	Male	6	7	7	6	6	7	7	6	7	6	7	6	1	6	7
1486	36	Male	6	2	6	5	7	6	7	5	6	7	5	7	2	7	5
1487	32	Male	5	6	7	7	7	6	7	6	6	7	6	7	2	6	6
1497	39	Male	4	4	4	4	4	4	4	4	4	4	4	4	2	4	6
1498	35	Female	7	6	5	6	6	6	7	6	6	6	7	5	1	6	6
1499	45	Male	4	4	4	4	4	4	4	4	4	4	4	4	1	4	4
1500	55	Female	7	7	6	7	6	4	4	5	6	6	4	5	1	7	7
1501	53	Female	6	6	6	6	6	6	6	6	6	6	4	4	2	6	6
1503	36	Female	4	6	4	4	4	4	4	1	4	4	1	1	1	7	4
1504	43	Male	4	4	4	4	4	4	4	4	4	4	4	4	1	4	3
1505	42	Male	4	3	4	4	7	4	4	3	4	4	4	3	2	6	6
1508	66	Female	6	7	7	6	6	6	7	6	5	6	6	5	2	4	6
1510	32	Male	7	7	7	6	7	7	7	6	7	7	7	6	2	7	7
1511	52	Female	4	4	4	4	4	4	4	4	4	4	4	4	1	5	6
1512	58	Male	5	6	5	5	5	5	5	4	5	4	4	3	2	6	5
1513	39	Male	7	7	6	2	6	6	6	1	6	6	6	1	2	1	7
1517	53	Female	6	5	7	7	5	6	6	7	7	6	5	7	2	6	5
1518	33	Male	5	6	6	5	5	5	5	5	5	5	5	5	2	6	5
1520	50	Female	6	6	4	4	6	6	4	4	6	6	4	4	2	7	6
1522	37	Female	6	6	6	6	4	4	4	4	5	5	5	5	2	5	6
1525	55	Male	7	7	7	7	7	7	7	7	7	7	7	7	2	1	7
1530	52	Male	5	4	4	4	4	4	4	4	4	4	4	4	2	4	4
1531	60	Female	4	4	4	3	4	4	4	3	4	4	4	3	1	3	5
1533	48	Female	6	6	6	6	6	6	6	6	4	4	4	4	1	4	4
1535	48	Male	5	5	7	6	6	5	7	6	6	6	6	6	2	7	6
1537	34	Female	6	7	5	4	5	5	6	6	6	6	5	5	2	5	5
1539	26	Female	6	5	6	6	7	4	5	5	7	6	6	6	1	6	7
1540	40	Male	6	5	4	5	4	5	6	5	4	6	5	5	2	5	5
1542	41	Female	6	6	4	4	4	6	4	4	6	6	4	4	1	6	5
1544	62	Male	6	6	6	5	6	6	5	5	5	6	5	5	1	6	7
1545	48	Female	5	5	5	4	5	4	4	4	5	4	4	4	2	6	5
1546	28	Male	5	4	3	4	4	5	4	5	4	5	4	3	2	4	3
1547	39	Male	6	6	6	6	6	6	6	6	6	6	6	6	1	6	6
1549	25	Male	7	6	5	4	6	6	3	3	7	6	6	3	1	7	5
1551	40	Male	3	3	3	5	5	5	5	3	4	4	4	5	2	5	3
1553	52	Female	5	5	6	5	6	5	7	6	6	6	5	5	2	6	5
1557	52	Female	5	6	6	5	4	5	5	5	5	6	4	4	1	5	6
1558	59	Male	5	5	6	5	5	5	5	5	4	4	5	5	2	6	6
1566	30	Male	6	7	6	5	6	5	5	6	5	6	5	6	1	6	5
1574	35	Female	7	7	7	7	7	7	7	7	7	7	7	7	1	7	7
1577	66	Female	4	6	4	4	4	2	2	3	4	3	4	4	1	7	5
1579	41	Female	5	6	6	4	6	6	5	4	5	6	6	3	1	4	5
1581	50	Female	4	5	5	6	5	4	5	5	5	6	5	5	1	4	5
1583	63	Male	3	7	5	5	5	5	4	4	5	5	4	4	1	7	7
1584	30	Female	6	6	6	5	6	5	6	6	5	4	5	5	1	5	4
1586	36	Female	5	6	5	5	5	6	5	5	5	5	5	4	2	7	7
1588	71	Female	6	7	7	7	7	7	7	7	7	7	7	7	1	7	6
1594	76	Female	6	7	7	7	5	5	6	6	4	5	5	6	1	4	6
1595	24	Female	7	7	5	5	6	6	6	4	5	5	3	2	2	7	6
1596	39	Female	6	6	6	5	5	6	6	5	6	5	5	5	1	5	4
1597	59	Male	5	4	4	5	4	4	4	4	5	4	4	4	2	5	4
1598	53	Female	6	7	5	4	5	5	4	4	5	5	4	3	1	5	6
1599	45	Female	7	7	6	6	7	7	6	6	7	7	6	6	1	7	6
1602	75	Female	7	7	7	6	6	6	4	4	6	6	5	5	1	6	7
1607	43	Female	7	7	6	6	7	7	6	6	7	6	6	6	1	6	6
1608	38	Female	4	6	2	4	4	6	4	4	4	6	4	4	1	6	5
1609	58	Male	7	7	7	7	1	7	4	4	7	7	7	7	1	7	7
1610	53	Female	5	5	1	1	4	4	1	1	4	4	1	1	1	4	3
1615	23	Male	5	7	7	5	6	5	5	6	5	6	7	4	2	6	6
1616	46	Male	7	7	4	4	7	7	4	4	7	7	4	4	2	7	7
1617	41	Female	6	6	6	6	6	6	5	4	6	6	6	6	1	6	7
1618	56	Female	5	5	5	5	5	5	5	5	4	3	4	3	2	5	5
1619	52	Female	7	7	6	6	6	6	6	6	5	3	4	4	1	6	7
1621	45	Female	3	5	4	4	4	4	4	4	4	4	4	4	1	4	4
1622	40	Female	5	5	5	4	4	4	2	4	5	4	4	4	2	4	4
1623	41	Male	5	6	7	4	4	4	4	4	4	4	4	4	2	4	7
1624	49	Male	2	3	4	5	2	3	4	5	2	3	4	5	1	4	4
1627	30	Male	5	5	7	6	7	6	7	7	7	7	7	6	1	7	6
1632	33	Female	4	6	4	4	4	5	4	4	3	4	4	4	2	6	6
1638	71	Male	7	7	7	7	7	7	6	5	6	6	4	4	2	7	7
1643	57	Male	4	5	5	5	5	4	5	4	5	4	4	5	2	5	5
1646	35	Female	5	3	5	5	5	5	5	5	4	6	6	6	2	6	6
1650	56	Male	7	7	5	5	7	7	5	5	7	7	5	5	1	7	7
1655	58	Female	7	7	6	5	6	5	5	4	6	6	6	4	2	7	7
1659	57	Male	5	3	4	5	4	5	5	4	4	4	5	4	2	4	4
1660	28	Male	6	7	5	5	6	6	6	6	7	5	6	7	2	6	7
1661	53	Male	4	4	4	4	5	4	4	4	4	4	4	4	1	4	3
1662	40	Male	5	4	4	5	4	6	4	5	6	7	6	7	2	7	7
1664	50	Female	6	7	6	6	6	6	4	4	4	4	4	4	2	7	7
1665	22	Male	7	7	7	6	6	6	6	6	6	6	6	6	2	7	6
1666	27	Female	7	7	7	7	3	7	5	5	7	7	6	6	2	7	6
1668	41	Female	2	3	4	4	1	2	3	4	1	2	4	4	1	1	1
1669	61	Female	6	6	6	6	6	5	6	4	6	5	5	4	1	5	6
1670	32	Male	6	7	7	7	7	7	4	4	7	7	4	4	1	7	7
1671	49	Male	6	6	6	7	4	4	4	4	4	4	4	4	1	7	7
1673	21	Female	7	7	7	6	7	7	7	6	7	7	7	6	1	7	5
1674	64	Male	4	4	4	4	4	4	4	4	4	4	4	4	2	4	4
1676	40	Male	2	3	4	5	7	6	4	3	6	4	2	1	2	1	5
1679	63	Male	4	4	4	4	4	4	4	4	4	4	4	4	2	4	4
1680	32	Male	4	4	4	4	4	4	4	4	4	4	4	4	1	7	4
1682	56	Male	6	6	6	6	4	4	4	4	4	4	4	4	1	6	6
1684	27	Male	4	4	4	4	4	4	3	3	5	5	5	5	1	6	7
1685	51	Male	6	7	6	6	6	7	6	6	6	6	6	6	2	6	7
1690	34	Female	6	6	6	6	5	5	6	5	5	6	5	5	2	4	4
1695	64	Male	7	7	6	6	7	7	7	6	4	5	5	5	1	7	7
1696	37	Female	7	7	6	7	7	7	6	6	7	7	6	6	2	7	7
1698	54	Female	6	6	6	4	4	4	4	4	6	6	4	4	2	6	6
1700	42	Female	6	6	6	6	5	6	6	5	6	6	6	6	2	5	6
1707	51	Female	1	1	1	1	1	1	1	1	1	1	1	1	2	1	1
1709	43	Male	7	6	6	7	6	7	6	7	6	7	6	7	2	4	6
1711	33	Male	6	7	5	3	6	6	4	3	6	6	5	4	1	7	6
1712	30	Male	6	7	3	4	4	2	6	5	5	2	4	6	2	1	4
1714	30	Female	4	4	4	4	4	4	4	4	4	4	4	4	2	4	3
1717	56	Male	4	7	7	7	4	4	4	4	4	4	4	4	2	1	4
1721	36	Female	4	7	4	4	6	4	4	4	4	4	4	4	2	6	6
1723	49	Female	7	7	5	6	7	7	7	7	6	6	6	6	1	6	7
1724	40	Male	5	5	5	5	5	5	5	5	5	5	5	5	1	5	7
1726	35	Female	7	7	7	7	7	7	7	7	7	7	7	5	1	5	7
1727	54	Male	6	5	4	6	4	5	3	4	4	5	3	3	2	4	6
1730	43	Male	4	4	5	3	4	3	3	4	5	3	3	4	1	5	6
1731	57	Female	4	4	5	4	4	4	5	5	4	5	4	5	2	5	4
1734	53	Male	6	5	4	5	4	5	6	7	6	5	4	5	2	6	6
1738	49	Male	5	5	4	4	4	4	4	4	4	5	4	4	2	6	5
1739	41	Male	7	7	2	1	4	5	3	2	2	4	4	5	1	7	7
1740	32	Female	4	6	5	5	5	4	5	4	5	5	5	5	2	4	5
1741	51	Female	4	6	6	5	4	6	5	5	4	5	6	4	1	6	6
1743	58	Male	6	5	5	5	6	6	7	7	6	7	6	6	2	6	6
1750	65	Female	6	5	4	4	4	4	4	4	5	5	4	4	1	7	7
1757	43	Male	7	5	3	3	3	3	1	2	3	2	2	3	1	2	4
1761	67	Female	6	6	6	6	6	6	6	6	6	6	6	6	2	6	6
1765	41	Male	4	4	4	4	4	4	4	4	4	4	4	4	1	4	4
1767	37	Male	5	5	5	6	6	6	5	6	6	5	5	6	2	5	5
1770	22	Female	4	3	4	5	4	3	4	5	4	5	4	4	1	4	6
1773	67	Female	7	7	7	7	6	6	6	7	5	6	6	6	2	6	7
1776	50	Female	6	2	3	6	6	6	3	1	6	4	5	1	2	6	7
1777	32	Male	5	6	4	2	4	5	3	2	4	4	2	2	2	6	7
1778	48	Female	7	7	1	5	7	6	2	4	7	6	4	5	2	7	5
1779	35	Male	6	7	5	3	7	7	7	6	7	7	7	3	1	7	6
1780	58	Female	6	6	4	4	4	4	4	4	4	4	4	4	2	7	7
1782	35	Female	2	6	4	4	4	6	4	4	4	6	4	4	1	7	6
1783	62	Female	7	7	7	7	6	6	6	6	7	7	4	4	1	7	7
1784	49	Male	5	5	4	4	5	4	4	4	5	5	5	5	2	5	5
1785	34	Male	5	6	6	5	6	5	6	6	6	5	6	6	1	6	6
1790	30	Male	4	4	4	4	3	3	3	3	5	4	3	4	1	4	7
1791	38	Male	6	6	6	6	6	6	6	6	6	6	6	6	2	4	6
1792	64	Male	6	6	4	4	6	6	4	4	6	6	4	4	2	6	6
1798	29	Male	3	2	4	3	4	5	6	6	5	5	6	5	1	6	5
1799	66	Male	7	4	6	4	4	4	4	4	6	6	4	4	2	4	7
1800	34	Male	5	5	5	4	4	5	4	4	5	5	5	4	1	7	6
1803	26	Female	3	3	5	7	4	3	6	6	2	3	7	4	1	4	5
1807	50	Female	6	6	6	6	6	6	6	6	6	6	6	6	2	6	6
1810	23	Female	5	6	6	4	6	6	5	5	5	4	4	4	1	3	6
1816	54	Male	4	4	4	5	4	4	4	4	4	4	4	4	1	4	4
1817	66	Female	6	6	6	6	6	6	6	4	6	6	4	4	1	6	6
1818	30	Female	7	7	6	7	7	7	5	4	7	7	6	6	2	7	7
1819	52	Female	4	4	2	2	4	4	3	3	5	4	3	3	2	7	6
1820	61	Male	7	7	5	2	7	7	5	2	7	7	2	2	1	7	1
1824	59	Female	4	5	5	5	5	4	3	4	5	5	4	5	2	4	5
1828	63	Female	6	6	5	5	4	5	5	4	6	6	6	5	1	6	6
1829	53	Male	4	4	4	5	5	5	4	5	4	4	5	4	1	4	4
1831	60	Female	3	6	6	6	6	6	6	4	4	4	4	4	2	4	6
1832	38	Male	7	6	6	5	6	7	6	5	6	6	5	5	2	7	6
1833	55	Female	4	4	4	4	4	4	4	4	4	4	4	4	1	4	4
1834	35	Female	7	3	5	5	5	5	5	5	6	6	5	5	2	6	7
1835	65	Female	6	6	6	5	5	6	6	5	5	5	5	4	1	4	6
1839	61	Male	7	7	7	7	6	6	6	6	6	6	6	6	1	7	6
1841	23	Male	7	7	5	6	4	6	5	4	5	5	4	4	1	3	7
1842	44	Male	6	6	5	6	6	6	6	6	5	6	5	5	2	6	6
1845	32	Female	4	4	4	4	4	4	4	4	4	4	4	4	1	4	4
1846	21	Male	6	6	6	6	6	6	6	7	6	5	5	6	1	6	6
1850	24	Female	4	4	4	4	4	4	4	4	4	4	4	4	1	4	4
1851	51	Female	5	7	4	3	6	5	7	7	7	4	6	3	2	6	6
1853	74	Male	6	6	6	6	6	6	5	5	5	5	4	4	2	6	6
1854	25	Female	6	6	4	3	6	6	3	3	6	6	3	3	2	6	6
1856	30	Female	3	4	4	4	4	4	4	4	4	4	4	4	1	4	4
1859	65	Male	7	7	7	7	6	7	7	7	6	7	6	6	1	7	7
1864	33	Male	7	7	7	6	6	6	6	7	7	7	7	6	1	7	7
1867	62	Female	3	6	5	4	5	5	5	3	4	6	5	4	2	4	5
1869	35	Male	6	6	7	6	6	6	6	6	7	7	6	6	2	7	7
1872	26	Male	5	5	5	5	4	4	4	4	4	4	4	4	1	4	5
1873	58	Male	5	6	4	3	4	5	5	4	2	3	2	2	1	3	4
1875	65	Female	6	6	4	6	5	4	4	4	4	5	4	4	1	4	6
1882	57	Male	3	4	4	5	4	3	4	5	4	3	4	5	1	4	6
1886	48	Female	5	5	6	6	4	4	5	5	5	5	5	5	1	4	5
1887	60	Female	6	6	5	4	6	5	4	4	6	6	4	4	2	3	6
1889	58	Female	6	6	6	4	6	6	6	4	6	6	6	4	2	6	4
1891	45	Female	4	7	4	4	6	7	7	7	4	4	4	4	2	7	6
1893	49	Female	7	6	5	4	6	6	2	2	6	6	2	2	1	6	6
1894	45	Male	7	7	6	6	7	7	6	6	7	7	7	6	1	7	7
1897	40	Female	7	6	6	6	6	6	6	6	7	6	6	5	1	6	6
1898	49	Male	6	6	5	5	6	6	6	4	5	5	5	4	2	6	6
1899	55	Male	7	7	7	7	6	6	6	6	6	6	6	4	2	4	6
1900	43	Male	6	6	4	4	6	6	4	4	6	6	4	4	2	7	6
1901	48	Male	5	5	5	4	6	5	4	5	5	5	4	4	2	6	6
1903	47	Male	4	2	5	4	4	3	2	5	4	2	5	4	1	3	4
1907	48	Male	7	7	7	6	7	7	7	6	7	7	3	3	1	6	7
1911	40	Male	3	3	4	4	3	4	4	5	3	4	4	5	1	4	4
1917	74	Female	5	6	6	6	6	6	5	4	4	4	4	4	2	5	5
1919	47	Female	6	7	4	6	4	4	4	4	4	4	4	4	1	7	7
1921	44	Female	4	4	4	4	4	4	4	4	4	4	4	4	2	4	4
1923	31	Female	4	6	4	6	4	6	4	6	5	6	4	4	2	5	5
1924	49	Male	7	7	5	1	7	7	1	1	7	7	1	1	1	7	7
1925	42	Female	5	6	5	5	5	6	5	6	5	6	5	6	1	5	5
1926	40	Male	5	5	4	4	4	5	4	4	5	5	4	4	1	6	5
1927	48	Female	6	4	3	3	4	4	4	4	4	4	4	4	2	7	7
1929	46	Male	6	5	6	6	6	6	5	6	6	5	5	6	1	6	6
1930	42	Male	4	5	6	6	6	3	6	5	4	5	6	4	1	6	5
1931	42	Female	6	6	4	4	4	4	4	4	4	4	4	4	1	7	6
1933	48	Male	6	6	6	6	6	6	6	6	6	6	6	6	2	5	6
1935	50	Male	6	6	6	6	6	6	6	6	5	5	4	4	1	7	6
1940	45	Male	6	6	6	6	6	6	6	6	6	6	6	6	1	6	6
1944	42	Female	3	4	5	4	5	4	4	3	5	5	4	4	2	4	4
1945	35	Female	4	5	5	6	7	5	4	6	6	5	6	7	2	5	6
1946	43	Male	5	5	5	5	4	4	4	4	4	4	4	4	2	4	5
1947	49	Female	4	4	4	4	4	4	4	4	5	4	2	3	2	4	4
1948	43	Female	4	4	4	4	4	4	4	4	4	4	4	4	1	4	4
1949	40	Female	4	4	4	4	4	4	4	4	4	4	4	4	2	4	4
1951	47	Female	5	5	5	4	4	4	4	4	4	4	4	4	2	4	5
1954	42	Male	7	7	7	6	6	6	6	6	5	6	7	7	1	7	7
1957	47	Male	6	5	4	5	4	5	5	3	4	6	5	4	2	3	5
1959	40	Male	4	6	4	4	4	4	4	4	4	6	4	4	2	4	6
1960	32	Female	6	6	5	4	6	6	5	4	6	5	5	4	1	6	6
1961	46	Male	2	7	4	5	4	7	4	5	4	6	4	5	2	7	7
1963	46	Male	7	7	7	6	7	6	7	6	7	6	7	5	1	7	7
1965	47	Male	6	4	4	1	5	5	3	1	4	4	4	1	1	4	6
1968	47	Female	6	6	5	5	7	7	6	6	6	6	5	5	1	6	6
1969	48	Female	7	6	3	2	7	5	3	2	6	4	3	3	2	7	7
1974	48	Female	5	4	4	5	5	5	4	4	5	5	4	4	1	6	7
1975	46	Male	7	7	7	7	7	7	7	7	7	7	7	7	2	7	6
1976	42	Female	5	5	5	5	4	5	4	4	4	5	4	4	2	4	4
1978	49	Male	5	6	5	6	6	6	6	6	5	6	5	5	1	7	7
1979	45	Female	4	5	6	6	6	6	6	6	5	5	3	5	2	5	5
1981	42	Male	4	6	4	5	5	6	5	5	5	6	5	5	1	7	7
1982	49	Female	6	6	5	4	6	7	5	4	6	6	4	4	2	6	6
1983	39	Female	2	6	7	6	4	6	5	4	2	5	3	4	1	6	5
1990	45	Male	2	6	2	2	6	6	2	2	6	6	2	2	2	7	7
1994	46	Female	7	6	4	5	6	6	4	2	6	6	4	5	1	7	6
1998	49	Female	7	7	4	4	6	6	4	4	6	6	4	4	2	7	7
2001	47	Male	4	5	5	4	6	6	5	5	6	5	5	6	2	6	5
2005	46	Male	7	6	6	7	6	7	7	6	6	7	6	7	2	6	6
2007	44	Male	3	4	5	7	3	7	6	4	6	7	7	4	1	7	7
2008	42	Male	7	6	4	4	6	6	4	4	4	5	4	4	1	7	7
2009	42	Male	7	7	7	7	7	7	7	7	7	7	7	4	1	7	7
2012	40	Male	4	4	5	6	6	4	4	3	4	4	4	5	2	6	7
2020	40	Male	5	4	4	4	4	4	4	4	4	4	4	4	2	5	6
2021	43	Female	6	7	7	7	6	6	5	4	6	6	4	5	1	4	6
2025	34	Male	5	4	3	5	2	4	3	5	5	2	4	3	1	3	4
2028	42	Male	2	3	3	4	4	4	4	3	3	3	3	3	2	3	3
2030	40	Male	6	6	6	6	4	4	4	4	6	6	6	6	1	5	5
2032	49	Female	6	6	5	5	4	4	3	1	4	3	3	2	2	5	6
2033	40	Male	7	7	7	7	6	5	6	7	5	5	5	5	2	6	7
2038	40	Male	5	4	7	4	6	7	4	5	7	5	6	6	2	5	6
2040	49	Female	7	7	5	2	4	4	4	4	4	4	4	4	2	4	5
2041	47	Female	7	7	6	7	7	7	5	5	7	7	5	5	1	7	7
2044	47	Female	6	5	4	4	5	5	5	4	5	5	5	4	1	6	6
2046	48	Male	4	6	2	1	6	4	2	1	4	4	1	1	2	4	6
2047	47	Male	4	4	4	4	4	4	4	4	4	4	4	4	1	4	4
2051	48	Female	4	4	4	4	5	5	4	4	4	4	4	4	2	4	4
2055	48	Female	5	5	5	4	4	4	4	4	4	4	4	4	2	5	5
2058	44	Male	4	6	6	5	4	5	5	5	5	4	6	6	1	4	5
2065	44	Male	6	6	4	5	5	5	5	4	4	4	4	4	2	5	5
2066	41	Female	6	6	6	5	4	4	6	5	6	4	4	5	1	4	5
2068	48	Male	6	7	6	5	6	7	6	6	6	7	5	6	2	6	6
2075	39	Male	4	4	4	4	4	4	4	4	4	5	5	5	1	5	4
2077	46	Male	7	6	4	6	7	6	5	4	7	5	4	4	1	6	6
2078	38	Male	6	6	5	5	4	4	5	4	4	4	4	4	2	5	6
2080	42	Female	5	5	4	4	5	5	3	3	5	5	3	3	2	5	5
2086	40	Male	7	7	6	6	7	6	7	6	7	7	5	6	1	7	7
2091	46	Female	6	6	5	5	6	5	5	3	5	5	3	4	1	3	5
2093	46	Male	7	7	7	6	7	7	6	4	7	7	5	4	1	7	7
2102	40	Male	6	6	6	5	4	4	4	4	4	4	4	4	1	4	5
2103	48	Female	5	5	5	4	4	4	4	4	4	4	4	4	2	4	4
2108	31	Female	4	4	4	4	4	4	3	2	4	4	4	4	2	4	6
2109	33	Male	4	4	4	4	4	4	4	4	4	4	4	4	1	4	4
2111	40	Male	6	5	4	6	5	6	6	6	5	6	6	7	1	4	6
2112	46	Male	4	4	4	4	4	4	4	4	4	4	4	4	2	4	4
2114	49	Male	4	4	4	4	4	4	4	4	4	4	4	4	2	4	4
2122	40	Female	3	4	4	4	3	4	3	3	3	3	3	3	2	7	6
2134	40	Female	4	4	4	4	4	4	4	4	4	4	4	4	1	4	5
2136	47	Female	6	5	4	5	6	5	4	5	5	6	5	4	1	5	5
2140	30	Female	6	6	5	4	6	6	4	4	6	6	4	4	1	7	6
2142	42	Female	5	5	5	5	4	5	5	5	5	5	5	4	1	5	4
2143	61	Male	2	2	2	1	2	2	2	1	2	2	2	1	2	1	6
2144	42	Female	5	4	3	4	4	5	5	5	4	5	5	5	2	5	5
2148	41	Female	4	6	4	5	5	7	5	5	4	5	5	5	2	4	5
2153	43	Male	6	7	6	5	6	6	5	4	6	5	5	5	2	7	6
2155	49	Male	6	7	4	5	6	6	4	4	6	6	4	4	2	7	6
2159	49	Female	6	7	7	6	4	5	5	5	4	4	4	4	2	4	4
2160	39	Female	4	4	4	4	4	4	4	4	4	4	4	4	1	4	4
2162	71	Male	7	4	4	4	6	7	4	4	4	7	4	4	2	7	6
2175	45	Female	5	5	5	5	4	5	3	3	4	6	6	6	1	5	6
2176	38	Male	3	7	4	7	5	7	5	5	5	5	7	5	2	7	5
2180	44	Female	3	4	5	6	7	1	2	3	4	5	6	7	2	1	6
2186	65	Male	5	6	5	6	6	6	4	6	5	4	4	5	2	7	6
2191	42	Male	4	5	5	4	5	4	4	4	5	4	4	4	1	5	6
2194	41	Male	5	3	5	4	5	5	5	5	5	3	3	4	1	3	5
2196	40	Male	6	6	6	4	6	6	6	4	6	6	4	4	1	6	6
2198	41	Female	6	6	6	1	6	6	4	1	6	6	4	1	1	7	7
2199	40	Male	4	5	4	6	4	5	4	6	5	5	4	4	1	7	5
2200	43	Male	7	7	7	5	7	7	6	5	7	7	5	4	2	7	7
2201	31	Female	4	4	4	4	5	4	4	4	4	4	4	4	2	4	4
2204	44	Male	6	6	3	3	6	6	3	3	6	6	3	3	1	7	5
2207	44	Female	4	4	4	4	4	4	4	4	4	4	4	4	2	4	4
2208	62	Male	5	5	5	4	5	5	3	3	3	5	4	5	2	3	3
2213	40	Female	7	7	6	6	7	7	6	4	7	7	6	4	2	7	7
2214	41	Male	5	5	5	5	4	5	4	5	5	5	4	4	2	4	4
2218	42	Female	6	5	5	6	6	6	5	5	5	6	6	5	2	5	6
2220	45	Male	7	7	5	4	7	7	6	4	7	7	5	4	2	7	7
2222	37	Male	5	6	5	6	5	5	6	6	6	5	5	5	1	7	7
2225	41	Female	5	5	5	5	5	5	5	4	5	5	5	4	1	7	7
2234	32	Male	2	1	1	1	6	5	4	3	4	5	6	7	2	3	6
2237	47	Female	3	5	4	4	4	4	4	4	4	4	4	4	1	4	4
2240	47	Female	6	6	6	6	6	6	6	6	6	6	6	6	2	4	6
2242	41	Female	4	4	4	4	4	4	4	4	4	4	4	4	2	4	4
2254	49	Male	5	6	3	4	3	5	3	2	1	6	4	4	1	7	7
2256	42	Female	6	6	6	6	6	6	6	6	6	6	6	6	2	6	5
2262	48	Female	6	4	4	4	4	4	4	4	6	4	4	4	2	4	6
2263	38	Female	4	4	4	4	4	5	4	4	4	4	4	4	1	4	5
2269	61	Male	6	7	7	4	4	4	4	4	6	4	4	4	2	4	7
2270	63	Male	5	4	4	4	4	3	3	4	4	4	4	4	2	4	6
2273	63	Female	6	6	4	4	6	6	6	6	6	6	6	6	1	4	5
2276	70	Male	6	7	6	6	4	4	4	7	6	6	4	4	1	7	7
2282	46	Male	4	6	4	6	4	7	4	3	2	4	3	2	2	7	6
2283	43	Female	6	7	6	5	5	6	5	5	6	7	5	4	1	7	6
2285	41	Female	4	4	4	4	4	4	4	4	4	4	4	4	1	4	4
2286	71	Male	6	6	6	5	6	6	6	4	6	6	4	4	2	7	6
2290	61	Female	6	6	6	4	3	6	4	4	3	6	4	3	1	7	7
2299	32	Female	5	6	5	6	6	6	5	5	5	6	5	5	2	6	6
2306	45	Male	7	7	7	7	7	6	6	7	1	7	4	5	2	7	7
2309	42	Male	6	7	6	7	7	6	7	6	7	6	7	6	2	7	7
2313	42	Female	6	6	4	4	4	4	4	3	3	3	3	4	2	6	6
2316	30	Male	4	4	4	4	5	5	5	5	5	5	6	5	1	6	5
2319	65	Female	4	6	2	2	2	2	2	2	2	2	2	2	1	4	2
2332	39	Male	5	6	6	6	4	5	6	6	5	6	4	6	1	5	5
2335	31	Male	6	1	2	4	4	4	3	4	3	4	3	3	1	4	5
2337	35	Male	5	5	6	6	5	6	6	6	5	6	5	5	2	4	5
2339	39	Female	5	4	4	5	5	5	5	4	5	5	5	5	2	5	4
2340	62	Male	6	6	6	6	6	6	6	4	6	6	6	6	2	5	7
2343	37	Male	7	6	5	4	6	6	4	4	6	6	4	4	2	7	7
2344	62	Female	7	7	7	7	7	7	7	7	7	7	7	7	2	7	7
2345	33	Male	4	5	1	1	5	6	1	1	3	5	1	1	2	7	7
2348	32	Female	7	7	7	7	6	6	7	7	5	5	5	7	2	7	7
2350	66	Female	6	6	6	7	6	6	7	7	5	6	6	5	2	4	6
2351	39	Female	7	7	7	7	7	7	7	7	7	7	7	7	2	7	7
2353	35	Male	6	4	7	6	6	5	7	5	6	7	5	6	2	6	5
2354	71	Male	7	7	6	5	6	6	4	4	5	6	5	4	1	7	7
2355	68	Male	5	4	4	4	4	4	5	4	4	5	4	4	1	4	5
2358	36	Male	7	7	7	6	7	7	6	7	6	6	5	6	2	7	7
2359	32	Male	5	3	4	4	5	4	5	5	5	4	4	4	2	3	4
2362	32	Female	5	5	5	5	3	3	3	3	4	5	5	5	1	7	5
2365	31	Female	6	7	5	4	7	7	4	4	4	4	3	1	2	7	7
2372	67	Male	6	6	4	4	4	6	4	4	4	4	3	2	2	1	7
2376	70	Female	4	4	4	4	4	4	3	2	4	5	4	4	1	4	4
2380	39	Male	7	6	7	7	6	6	6	7	6	6	7	6	2	6	6
2382	37	Female	6	6	6	6	6	6	6	6	6	6	6	6	1	6	6
2387	30	Female	6	7	4	7	7	7	3	7	5	4	4	4	1	7	7
2394	36	Female	7	7	6	5	7	6	6	7	6	6	7	7	2	7	7
2402	61	Female	6	6	6	6	6	6	6	6	6	6	6	6	1	6	6
2405	61	Female	6	6	6	4	6	6	4	4	6	6	2	2	2	6	7
2406	69	Female	6	6	6	6	5	3	5	4	4	6	4	4	2	4	6
2407	37	Male	7	7	7	7	7	7	4	6	7	4	4	5	2	1	7
2408	30	Female	3	4	3	4	4	3	4	3	4	3	4	3	2	4	4
2409	31	Female	7	7	6	6	6	5	6	6	6	6	6	6	2	6	6
2410	31	Female	5	6	4	3	5	6	3	4	5	5	3	3	2	7	6
2411	35	Male	6	6	6	6	7	7	7	7	6	6	6	6	2	7	6
2412	37	Male	1	1	1	1	1	1	1	1	1	1	1	1	1	1	1
2414	35	Male	5	6	5	6	6	5	5	6	5	4	5	5	1	5	7
2418	33	Female	6	4	5	4	6	5	6	6	5	6	6	5	1	5	5
2419	33	Male	7	7	6	5	6	6	6	5	6	6	6	5	1	7	6
2420	34	Male	5	5	4	4	5	5	4	4	5	5	4	4	1	5	6
2421	37	Female	6	6	6	4	6	6	6	6	6	6	6	6	1	6	6
2423	31	Female	4	6	2	1	5	5	2	1	4	4	1	1	2	6	7
2424	31	Female	6	6	5	5	6	6	5	5	6	6	4	4	2	6	7
2426	38	Female	5	7	5	4	6	6	6	6	6	7	3	4	1	7	7
2427	36	Female	5	4	6	5	5	5	6	5	4	6	5	6	2	5	6
2428	32	Female	4	6	6	6	6	6	6	6	6	6	6	6	2	7	6
2429	32	Male	7	7	7	7	7	7	7	7	7	7	6	6	2	6	6
2430	37	Female	4	4	5	4	6	5	3	5	5	4	4	5	1	4	4
2431	32	Female	4	4	4	4	4	4	4	4	4	4	4	4	1	4	4
2432	38	Male	7	7	5	7	6	7	4	6	7	7	4	4	2	4	7
2433	39	Male	6	6	2	4	6	6	2	2	6	6	2	2	1	6	6
2434	31	Male	6	7	5	5	5	6	5	5	4	4	4	5	2	4	6
2435	31	Female	5	6	4	3	4	6	3	3	4	6	3	3	2	6	6
2436	38	Female	6	5	5	6	7	6	4	6	6	4	5	5	2	6	6
2437	30	Male	5	6	7	6	6	6	7	6	6	5	5	5	1	6	5
2438	32	Male	6	5	5	4	6	6	7	5	5	5	4	4	2	6	6
2439	39	Female	4	4	4	4	4	4	4	4	4	4	4	4	1	4	4
2440	30	Female	7	7	7	7	7	7	7	7	7	7	7	7	1	7	7
2441	30	Male	4	4	4	4	4	4	4	4	4	4	4	4	2	4	4
2442	36	Female	5	5	5	4	5	5	5	5	4	4	4	4	1	5	5
2445	34	Male	7	7	7	6	7	6	6	6	7	6	4	4	2	7	7
2446	35	Female	7	7	4	6	6	6	6	5	6	5	5	5	1	7	4
2492	63	Female	6	6	6	7	6	5	6	7	5	5	4	4	2	6	7
2532	63	Female	6	7	6	6	6	5	6	6	6	6	7	6	1	6	7
2563	65	Male	4	4	4	4	4	4	4	4	4	4	4	4	2	4	4
2583	75	Female	7	7	7	7	7	7	7	7	7	7	7	7	1	6	7
2672	61	Female	7	7	6	7	7	7	7	7	7	7	7	7	2	7	7
2690	61	Female	7	6	6	7	7	6	6	7	7	6	6	7	1	7	7
2691	64	Female	3	7	6	6	4	4	5	4	5	6	4	4	1	6	7
2693	65	Male	6	6	6	6	6	6	6	6	6	6	6	6	1	6	6
2697	76	Female	6	6	4	4	6	6	4	4	6	6	4	4	2	6	7
2699	61	Male	7	7	6	6	7	7	6	6	7	7	6	6	1	1	7
2701	69	Female	5	6	4	4	4	5	4	4	4	5	4	5	1	6	6
2702	62	Male	6	6	6	6	4	5	5	4	5	5	4	4	2	6	7
2703	61	Male	3	6	6	6	4	6	6	5	3	2	5	5	1	2	6
2704	61	Female	5	5	4	4	5	5	4	3	6	5	4	3	1	6	6
2709	62	Male	7	7	5	2	5	5	3	2	4	2	2	3	2	6	3
2710	76	Male	5	5	5	5	5	5	5	5	4	4	4	4	2	4	6
2712	65	Female	7	5	6	4	5	7	6	5	6	7	7	5	2	7	6
2713	62	Male	7	6	7	5	6	5	4	5	7	5	6	5	1	7	6
2714	65	Female	6	6	7	6	6	6	6	7	3	6	6	6	1	6	6
2715	67	Female	6	5	4	5	4	4	4	4	4	4	4	4	2	6	6
2717	64	Male	7	7	6	6	7	7	5	6	7	7	4	4	2	7	6
2718	80	Male	6	7	6	4	5	6	5	4	5	5	5	4	1	2	6
2719	63	Male	5	5	6	5	5	5	5	5	5	5	5	5	1	6	6
2720	61	Male	2	6	6	6	4	6	6	4	3	6	6	4	2	6	7
2723	64	Male	5	5	4	4	5	5	4	4	5	5	4	4	2	6	5
2725	62	Female	5	7	6	5	6	5	6	5	7	6	5	7	2	6	6
2738	67	Male	7	7	7	7	6	6	6	6	5	6	6	6	2	6	6
2739	62	Male	7	4	5	6	7	5	4	6	6	5	7	6	2	7	5
2741	65	Female	5	5	4	4	5	4	4	4	4	4	4	4	2	5	6
2743	66	Female	6	6	7	6	4	4	4	4	4	4	4	3	2	6	7
2751	74	Male	5	6	6	6	6	6	6	6	6	6	6	6	1	7	6
2752	61	Female	7	7	7	7	7	7	7	7	7	7	7	7	2	7	7
2753	42	Male	7	7	6	6	4	5	4	3	3	4	5	4	1	3	5
2754	36	Male	4	4	4	4	4	4	4	4	4	4	4	4	1	4	4
2756	32	Female	4	4	4	4	4	4	4	4	4	4	4	4	1	2	4
2757	38	Male	4	3	4	4	4	4	4	3	4	4	4	4	1	4	4
2758	29	Female	6	6	4	2	5	6	2	1	6	6	2	1	2	7	7
2759	40	Female	3	4	5	6	3	5	5	6	5	6	6	6	2	5	5
2760	46	Female	6	6	5	4	4	4	4	2	3	5	2	2	1	5	3
2761	56	Female	6	6	6	6	5	6	4	3	6	4	5	5	1	6	5
2762	50	Male	7	7	7	7	6	7	7	7	7	7	7	7	1	7	7
2763	26	Female	6	6	6	6	6	6	4	4	6	5	4	3	2	6	7
2765	29	Male	6	7	6	5	4	6	5	5	3	5	5	6	1	5	5
2772	50	Female	7	7	5	6	6	4	2	2	4	4	4	2	2	4	7
2773	56	Female	5	5	5	5	6	5	5	5	4	4	5	5	2	4	6
2774	33	Male	6	6	6	6	6	6	6	6	6	6	6	6	1	6	6
2775	32	Male	4	4	3	4	3	3	3	3	2	2	2	2	2	2	3
2776	63	Male	4	5	4	5	4	4	5	4	4	5	4	5	2	6	4
2779	42	Male	4	5	5	7	5	3	3	4	5	7	7	7	2	7	7
2781	24	Female	4	4	4	4	4	4	4	4	4	4	4	4	2	4	4
2782	60	Male	6	6	4	4	6	6	4	4	6	6	4	4	2	6	6
2784	25	Female	4	6	5	6	4	4	4	4	3	4	4	4	2	7	7
2785	45	Male	4	3	4	3	4	3	6	7	3	2	3	4	2	3	5
2787	52	Female	7	7	7	7	7	7	7	7	4	4	4	4	1	7	7
2788	44	Female	4	4	4	4	3	3	3	3	3	3	3	3	2	4	3
2789	41	Female	4	6	6	4	5	5	5	4	5	5	5	4	2	4	6
2790	47	Female	4	5	4	4	4	4	4	4	4	4	4	4	2	5	5
2793	25	Female	7	6	6	6	4	6	6	6	6	6	6	6	2	7	6
2795	30	Male	4	6	5	6	4	5	3	4	3	4	4	6	2	5	7
2796	35	Female	7	6	4	4	4	4	4	4	4	4	4	4	2	7	7
2797	27	Female	6	6	6	6	6	6	6	6	6	6	6	6	2	6	6
2798	27	Female	7	6	6	5	4	5	4	3	5	5	2	2	2	7	6
2799	27	Male	6	5	5	6	7	6	5	4	7	6	6	7	1	7	6
2800	46	Female	6	7	6	4	7	7	6	4	6	6	6	3	1	2	6
2801	46	Female	6	7	4	6	7	5	7	6	6	5	7	5	2	6	5
2802	34	Female	6	6	6	6	6	6	6	6	6	6	5	6	1	6	6
2804	41	Male	6	6	6	1	5	5	5	1	5	5	5	1	2	7	6
2806	40	Male	7	7	7	7	7	7	7	7	7	7	7	7	2	7	7
2807	42	Female	5	4	4	5	4	4	4	4	4	4	4	4	1	4	5
2808	52	Female	6	7	5	5	6	5	6	7	6	6	6	6	1	6	6
2810	36	Female	5	4	4	3	4	3	4	3	5	4	2	4	2	4	5
2811	41	Male	6	4	6	7	6	6	7	4	5	6	5	4	2	2	6
2812	40	Male	4	5	5	5	5	5	5	5	6	5	5	5	2	6	5
2813	49	Male	2	6	6	6	4	6	6	6	6	6	6	6	2	5	6
2818	41	Male	6	6	5	4	4	4	4	3	4	4	4	4	1	7	7
2819	42	Male	7	6	4	4	6	6	4	4	6	5	4	4	1	7	6
2821	46	Female	4	4	4	4	4	4	4	4	4	4	4	4	1	4	4
2822	45	Male	6	6	7	6	7	6	6	7	7	6	7	6	1	7	7
2823	49	Female	6	6	4	4	5	5	4	4	4	4	4	4	1	6	6
2824	47	Female	7	6	5	5	6	5	7	6	7	6	7	5	2	7	7
2826	41	Male	7	7	7	7	7	7	7	6	6	7	7	7	2	6	7
2827	40	Female	4	6	2	4	7	1	2	4	1	3	6	2	2	5	2
2828	40	Male	7	7	7	7	7	7	7	7	7	7	7	7	2	5	7
2829	36	Male	7	7	7	7	7	7	7	7	7	7	7	7	2	7	7
2830	36	Male	6	7	6	5	6	5	6	4	5	6	4	6	1	5	6
2831	47	Male	5	6	4	6	6	6	5	4	6	6	6	6	1	6	7
2832	73	Male	7	7	7	7	7	7	7	7	6	7	6	7	2	6	7
2833	30	Male	4	5	4	5	4	4	4	4	4	4	4	4	2	4	4
2834	44	Female	4	6	5	5	5	4	4	6	4	5	5	4	1	5	4
2835	48	Female	7	7	7	6	6	6	5	5	6	6	6	5	2	6	7
2836	40	Male	7	7	6	6	6	6	7	6	6	6	6	7	1	6	7
2837	41	Male	6	6	6	6	7	6	7	7	7	7	6	7	1	6	6
2840	55	Female	5	5	4	4	4	4	4	4	4	4	4	4	2	4	4
2841	56	Male	7	6	4	5	7	6	6	7	7	5	7	5	1	7	7
2843	41	Male	5	7	6	6	7	5	6	6	7	6	6	6	2	7	6
2844	58	Female	5	6	6	4	6	5	4	5	5	6	6	4	2	6	6
2845	56	Male	6	6	6	6	4	4	4	4	4	4	4	4	2	5	6
2846	46	Male	6	6	6	5	4	5	5	4	5	5	5	4	1	7	6
2849	78	Male	5	4	5	4	4	5	4	4	4	4	4	3	2	5	5
2851	45	Female	6	7	6	5	7	6	7	5	6	6	6	7	1	6	6
2856	23	Male	5	6	5	6	5	6	6	6	6	5	5	5	2	4	6
2858	56	Female	6	6	6	6	6	6	6	6	6	7	6	6	1	7	7
2859	44	Male	7	7	7	6	6	6	6	6	6	7	6	6	1	7	6
2860	38	Male	7	7	6	6	6	6	7	6	4	5	7	6	1	7	7
2861	53	Female	6	4	3	2	5	5	2	1	5	4	1	1	2	4	5
2863	44	Male	6	6	6	5	6	6	4	4	6	6	6	4	1	7	7
2864	28	Male	6	7	7	6	6	7	7	6	6	7	6	7	1	4	6
2865	49	Female	4	4	4	4	4	4	4	4	4	4	4	4	1	6	6
2866	44	Male	5	6	6	6	6	6	5	6	5	5	5	5	1	3	7
2869	35	Female	6	6	6	7	7	6	7	6	7	6	7	6	2	7	6
2874	78	Male	5	6	6	6	5	5	4	4	6	6	4	4	1	5	6
2875	45	Male	7	7	7	5	7	7	7	6	7	7	7	6	1	7	7
2876	41	Male	2	1	6	6	1	7	5	6	6	6	5	5	2	7	7
2877	42	Female	5	4	5	5	6	4	4	5	5	6	5	4	1	6	6
2878	44	Female	6	6	5	4	6	6	5	4	6	6	5	4	2	6	6
2879	60	Male	4	4	4	4	4	4	4	4	4	4	4	4	2	4	4
2880	41	Male	5	5	6	5	5	6	5	5	5	6	5	5	2	5	5
2881	41	Male	5	4	4	4	4	4	4	4	4	4	4	4	1	4	5
2882	56	Female	4	7	6	6	4	5	4	4	4	4	5	4	2	6	4
2883	46	Female	5	7	6	6	7	6	7	6	7	4	6	7	1	7	6
2887	42	Male	6	5	4	4	4	5	4	4	5	5	4	4	1	6	6
2888	49	Male	7	7	5	4	7	7	6	4	7	7	6	4	1	7	7
2891	56	Female	5	5	4	4	4	5	4	4	4	5	4	4	1	4	3
2893	46	Male	5	4	5	3	4	4	4	3	4	4	4	4	1	5	4
2894	45	Male	6	7	6	7	7	6	7	6	7	6	7	7	1	7	7
2895	41	Male	7	7	6	4	7	6	4	4	6	5	5	4	2	6	4
2898	41	Male	7	7	7	7	7	6	6	7	7	6	7	7	1	7	7
2899	51	Female	5	6	5	5	6	6	5	5	5	5	5	5	2	6	5
2907	58	Female	5	6	4	5	5	4	6	6	6	4	4	5	2	5	5
2909	35	Female	5	7	6	6	6	5	5	6	6	4	6	6	1	5	6
2911	29	Male	6	7	7	6	7	6	6	7	7	7	6	7	1	7	7
2914	72	Male	4	6	4	4	4	4	4	4	4	4	4	4	1	4	4
2922	31	Female	7	6	7	6	7	6	7	6	7	6	7	7	1	7	7
2923	32	Female	4	5	4	4	4	4	4	4	5	4	5	5	2	4	4
2929	55	Male	5	4	4	5	4	4	5	6	5	3	6	5	2	4	6
2934	30	Male	7	5	5	5	3	4	4	2	5	2	4	2	1	7	7
2935	31	Male	2	4	6	2	6	3	5	6	6	2	6	2	2	5	5
2936	24	Male	6	7	6	6	6	6	6	6	6	5	7	6	1	6	6
2947	72	Female	6	6	6	6	6	6	6	6	6	6	6	6	1	6	6
2959	56	Female	6	6	6	5	6	6	5	5	5	5	4	3	1	6	6
2960	26	Female	2	1	3	7	5	2	1	4	4	2	3	4	1	2	7
2963	58	Female	6	6	6	6	6	6	4	4	6	6	6	5	1	6	7
2967	51	Female	6	5	7	6	7	7	6	5	7	4	5	4	1	6	6
2976	50	Female	7	7	6	4	7	7	6	4	7	7	7	4	1	7	7
2983	54	Female	6	6	5	5	6	6	5	4	6	6	4	6	1	7	7
2985	54	Female	5	5	4	5	5	5	4	4	5	5	4	4	2	5	5
3002	57	Female	4	4	2	2	4	4	4	2	6	4	4	4	2	2	4
3003	53	Female	4	4	4	4	4	4	4	4	4	4	4	4	2	4	4
3015	52	Female	7	6	6	5	5	6	4	2	6	6	5	5	2	6	7
3035	50	Female	5	6	5	5	5	6	6	6	5	6	6	6	2	4	4
3040	59	Female	6	6	4	2	5	5	3	1	5	4	4	1	2	7	7
3042	50	Female	6	4	5	5	6	4	5	5	6	4	6	5	1	6	6
3050	53	Female	4	4	5	4	4	4	5	4	4	4	5	4	1	4	4
3075	22	Female	5	5	3	3	5	6	3	3	5	6	2	2	1	6	4
3092	52	Female	6	6	5	5	6	6	5	5	6	6	5	5	1	4	7
3125	56	Female	7	7	4	2	6	6	4	4	6	6	4	4	1	7	7
3128	29	Female	6	7	6	6	6	6	6	6	6	6	6	6	1	6	6
3130	52	Female	5	5	5	4	5	6	6	6	6	6	6	6	1	6	5
3145	56	Female	5	5	5	5	5	4	5	5	5	4	5	4	2	4	5
3161	55	Female	6	6	3	3	6	4	5	4	5	5	4	4	2	4	4
3196	53	Female	6	6	4	4	4	4	4	3	3	4	4	3	1	2	6
3200	58	Female	6	6	5	5	6	6	4	4	4	5	4	3	2	6	6
3218	55	Female	6	6	6	6	6	6	6	6	6	6	6	6	1	6	6
3224	27	Female	5	6	3	4	5	3	6	4	4	4	5	3	1	5	4
3256	58	Female	6	6	6	5	6	6	5	3	6	5	5	3	1	6	7
3264	55	Female	5	6	5	5	4	6	5	5	6	6	4	5	1	4	6
3291	29	Female	4	4	3	3	4	4	5	6	4	4	4	5	2	4	4
3295	28	Female	6	6	7	7	7	6	6	7	6	6	4	3	2	6	7
3323	55	Female	5	5	5	6	6	5	5	6	5	5	5	4	2	5	6
3329	22	Female	4	4	4	4	4	4	4	4	4	4	4	4	1	5	4
3330	29	Female	4	5	6	5	7	7	6	6	7	6	6	6	2	7	7
3362	54	Female	6	7	6	6	6	6	6	5	6	4	5	4	2	7	7
3364	59	Female	4	5	4	4	4	5	5	4	4	5	4	5	1	5	4
3366	21	Female	7	7	5	4	7	7	6	4	6	6	4	3	2	7	7
3371	23	Female	4	5	3	3	5	5	4	3	4	4	3	3	2	5	4
3383	57	Female	5	5	5	4	6	5	3	4	5	3	1	1	1	4	6
3394	28	Female	7	7	5	6	7	7	4	4	6	6	3	3	1	7	6
3396	24	Female	6	6	5	7	5	6	5	5	6	6	6	6	2	6	5
3397	21	Female	6	6	4	3	6	5	2	3	4	3	4	4	1	4	6
3399	54	Female	6	6	4	2	4	4	4	2	6	6	3	3	1	6	5
3405	26	Female	4	4	4	4	4	4	4	4	4	4	4	3	1	4	4
3412	51	Female	7	7	7	7	7	7	7	6	6	6	7	4	1	6	7
3420	54	Female	5	5	5	5	6	6	6	4	6	6	6	6	2	7	6
3423	59	Female	7	7	7	7	7	7	7	7	2	7	7	7	2	7	7
3433	53	Female	7	7	7	6	6	6	6	4	6	6	6	4	1	7	7
3434	52	Female	6	7	6	6	6	7	6	6	6	6	7	6	2	7	6
3498	26	Female	7	7	6	4	7	7	5	4	7	6	4	4	1	7	7
3503	21	Female	6	5	3	4	5	2	4	3	4	6	5	2	1	4	4
3504	28	Female	5	5	4	5	5	5	4	4	5	5	4	4	1	5	4
